# Supplementary material for: Concordance between gene expression in peripheral whole blood and colonic tissue in children with inflammatory bowel disease
Source: PLoS One. 2019 Oct 16;14(10):e0222952. doi: 10.1371/journal.pone.0222952 (PMC6795427; doi:10.1371/journal.pone.0222952)
Supplement: S1 File — (XLSX) [file pone.0222952.s003.xlsx]

## Sheet: Genes
Entrez Id	Gene Symbol	Case Over Control Fold Change	Adjusted p-value
9246	UBE2L6	1.73076	1.45928e-09
2219	FCN1	1.79534	1.59463e-09
928	CD9	0.706001	2.16359e-09
1080	CFTR	0.604046	2.55923e-09
5720	PSME1	1.44495	8.56275e-09
3134	HLA-F	1.72333	8.61172e-09
1890	TYMP	1.71305	9.44186e-09
629	CFB	3.18196	9.4768e-09
54852	PAQR5	0.530704	3.00087e-08
3934	LCN2	4.53033	3.95382e-08
260293	CYP4X1	1.65952	4.32272e-08
22920	KIFAP3	0.676967	4.50999e-08
10312	TCIRG1	1.39126	5.2284e-08
91289	LMF2	1.31617	5.89381e-08
64094	SMOC2	1.7934	5.91111e-08
3984	LIMK1	1.29705	7.15106e-08
5699	PSMB10	1.60034	8.31891e-08
3426	CFI	2.9571	9.61558e-08
3594	IL12RB1	1.30352	1.06609e-07
717	C2	2.2465	1.12796e-07
80727	TTYH3	1.44357	1.93048e-07
3659	IRF1	1.98602	2.01822e-07
7358	UGDH	0.613653	2.05678e-07
375790	AGRN	1.34129	2.31448e-07
8550	MAPKAPK5	0.790014	2.93222e-07
56951	C5orf15	1.30478	3.00688e-07
57168	ASPHD2	1.5547	3.29754e-07
91319	DERL3	1.73529	3.46562e-07
760	CA2	0.628953	3.69469e-07
498	ATP5A1	0.811023	4.03583e-07
81552	VOPP1	1.30134	4.23651e-07
80781	COL18A1	1.25588	4.91983e-07
3108	HLA-DMA	1.75394	5.02162e-07
6891	TAP2	1.70103	5.18061e-07
9075	CLDN2	1.55753	6.64377e-07
2590	GALNT2	1.38997	7.09712e-07
441168	FAM26F	1.49035	8.10755e-07
23171	GPD1L	0.667072	8.40259e-07
506	ATP5B	0.841275	8.94653e-07
283234	CCDC88B	1.28692	9.00234e-07
7305	TYROBP	1.85549	9.36796e-07
7385	UQCRC2	0.735279	1.03811e-06
7052	TGM2	2.95254	1.13971e-06
23788	MTCH2	0.742266	1.1603e-06
1738	DLD	0.753859	1.16169e-06
57085	AGTRAP	1.30857	1.16345e-06
3958	LGALS3	0.750175	1.22212e-06
64418	TMEM168	0.70666	1.40036e-06
5825	ABCD3	0.669705	1.42879e-06
114769	CARD16	1.55655	1.4939e-06
51196	PLCE1	0.560519	1.50083e-06
3133	HLA-E	1.41201	1.65477e-06
10288	LILRB2	1.63825	1.8857e-06
10158	PDZK1IP1	3.86612	1.93367e-06
79077	DCTPP1	0.807432	1.98969e-06
388646	GBP7	1.32946	2.03119e-06
6690	SPINK1	2.18159	2.17684e-06
509	ATP5C1	0.790783	2.20872e-06
5351	PLOD1	1.37678	2.32194e-06
6549	SLC9A2	0.597126	2.44073e-06
80830	APOL6	1.41359	2.61581e-06
2168	FABP1	0.641017	2.67012e-06
26270	FBXO6	1.34472	2.90418e-06
5519	PPP2R1B	0.809275	2.9977e-06
6890	TAP1	1.8305	3.06514e-06
140606	SELM	1.47504	3.08073e-06
84187	TMEM164	0.7026	3.3164e-06
1627	DBN1	1.3342	3.34167e-06
2987	GUK1	1.28707	3.44632e-06
221061	FAM171A1	0.755349	3.81381e-06
9053	MAP7	0.757357	4.07757e-06
57447	NDRG2	0.68367	4.55233e-06
10663	CXCR6	1.43143	4.64869e-06
3752	KCND3	1.9477	5.17958e-06
55337	C19orf66	1.23435	5.30186e-06
3030	HADHA	0.770585	5.30465e-06
29952	DPP7	1.35242	5.44886e-06
80149	ZC3H12A	1.91794	5.49813e-06
116071	BATF2	1.48134	5.50672e-06
30008	EFEMP2	1.31756	5.79042e-06
57669	EPB41L5	0.703373	6.12639e-06
6748	SSR4	1.43038	6.13612e-06
83982	IFI27L2	1.37438	6.24442e-06
5160	PDHA1	0.775235	6.31773e-06
53917	RAB24	1.32632	7.01616e-06
55629	PNRC2	0.769333	7.49561e-06
5698	PSMB9	2.08846	7.57667e-06
2805	GOT1	0.747533	7.83191e-06
5768	QSOX1	1.64555	7.99589e-06
25825	BACE2	1.63114	8.04903e-06
713	C1QB	1.68051	8.4739e-06
51365	PLA1A	1.7816	9.65326e-06
5783	PTPN13	1.63082	9.99426e-06
55245	UQCC1	0.811582	1.00781e-05
79888	LPCAT1	1.51657	1.02987e-05
133383	SETD9	0.637054	1.03262e-05
9046	DOK2	1.37165	1.03989e-05
2769	GNA15	1.61403	1.06915e-05
1737	DLAT	0.750873	1.08944e-05
23382	AHCYL2	0.565925	1.10003e-05
57045	TWSG1	1.60984	1.10042e-05
50506	DUOX2	7.70011	1.22712e-05
10791	VAMP5	1.34192	1.24534e-05
712	C1QA	1.6948	1.3282e-05
8503	PIK3R3	1.59002	1.35676e-05
55129	ANO10	0.678313	1.44115e-05
10871	CD300C	1.25334	1.46728e-05
7133	TNFRSF1B	1.58404	1.46729e-05
113026	PLCD3	0.674011	1.50982e-05
4677	NARS	0.854912	1.54076e-05
4192	MDK	1.72212	1.54658e-05
3732	CD82	1.67392	1.56029e-05
4952	OCRL	0.732266	1.56854e-05
1743	DLST	0.809134	1.58246e-05
6196	RPS6KA2	1.34297	1.87024e-05
133	ADM	2.71065	1.87273e-05
10463	SLC30A9	0.818376	1.91243e-05
55798	METTL2B	0.80307	1.91706e-05
22846	VASH1	1.26798	2.07235e-05
124220	ZG16B	1.79568	2.09078e-05
57402	S100A14	0.705199	2.12475e-05
3490	IGFBP7	1.78947	2.17742e-05
10261	IGSF6	2.00534	2.19023e-05
55699	IARS2	0.824697	2.21123e-05
1891	ECH1	0.755762	2.21708e-05
10916	MAGED2	1.36156	2.26406e-05
3430	IFI35	1.54212	2.30153e-05
22853	LMTK2	0.663432	2.35052e-05
7419	VDAC3	0.836758	2.48328e-05
6688	SPI1	1.35843	2.59117e-05
6590	SLPI	2.43057	2.62239e-05
8676	STX11	1.76191	2.66874e-05
6772	STAT1	2.1078	2.7573e-05
2030	SLC29A1	1.2556	2.7925e-05
5724	PTAFR	1.35734	2.80387e-05
79590	MRPL24	0.80567	2.87998e-05
10855	HPSE	1.33559	2.90851e-05
3956	LGALS1	1.82039	2.95433e-05
952	CD38	1.90443	3.09556e-05
10040	TOM1L1	0.696598	3.13181e-05
84034	EMILIN2	1.38839	3.13745e-05
5824	PEX19	0.73089	3.1617e-05
10939	AFG3L2	0.777409	3.1819e-05
51361	HOOK1	0.689483	3.23793e-05
9054	NFS1	0.801889	3.30012e-05
79792	GSDMD	1.40363	3.43372e-05
4976	OPA1	0.721032	3.54354e-05
128869	PIGU	0.785238	3.65722e-05
8532	CPZ	1.26444	3.87385e-05
23314	SATB2	0.582742	3.95201e-05
51393	TRPV2	1.31512	3.96425e-05
7045	TGFBI	1.67632	4.00993e-05
64856	VWA1	1.3095	4.03865e-05
10437	IFI30	1.7719	4.07416e-05
146223	CMTM4	0.73026	4.17132e-05
51246	SHISA5	1.2815	4.25222e-05
28990	ASTE1	0.723645	4.31108e-05
8672	EIF4G3	0.704847	4.31698e-05
5696	PSMB8	1.35566	4.48948e-05
168620	BHLHA15	1.39498	4.50489e-05
2980	GUCA2A	0.494022	4.53635e-05
7940	LST1	1.37043	4.55186e-05
199	AIF1	1.51108	4.65561e-05
54733	SLC35F2	0.749134	4.70486e-05
79586	CHPF	1.31938	4.8111e-05
56945	MRPS22	0.815578	4.81197e-05
129293	TRABD2A	0.667521	4.85755e-05
117177	RAB3IP	0.750622	4.90554e-05
3667	IRS1	1.39382	5.01642e-05
55342	STRBP	0.754868	5.1542e-05
7106	TSPAN4	1.27821	5.26863e-05
10987	COPS5	0.798254	5.27268e-05
10884	MRPS30	0.79962	5.30171e-05
23590	PDSS1	0.720295	5.43975e-05
1811	SLC26A3	0.625061	5.45517e-05
85441	HELZ2	1.26728	5.60426e-05
112464	PRKCDBP	1.58597	5.83962e-05
79646	PANK3	0.711083	5.89992e-05
5721	PSME2	1.44697	6.01427e-05
440836	ODF3B	1.36194	6.29833e-05
2214	FCGR3A	2.88791	6.3041e-05
4719	NDUFS1	0.75427	6.37024e-05
79675	FASTKD1	0.661977	6.37962e-05
10577	NPC2	1.33611	6.55854e-05
10128	LRPPRC	0.660085	6.6629e-05
221749	PXDC1	1.46497	6.86318e-05
79607	FAM118B	0.812476	6.99654e-05
729830	FAM160A1	0.668879	7.01606e-05
5920	RARRES3	2.16215	7.32155e-05
5959	RDH5	0.683308	7.32473e-05
715	C1R	1.8015	7.4545e-05
5501	PPP1CC	0.779448	7.47607e-05
127435	PODN	1.251	7.58259e-05
51554	ACKR4	2.18507	7.67797e-05
126364	LRRC25	1.2646	7.83067e-05
23446	SLC44A1	0.744641	8.31792e-05
55700	MAP7D1	1.20886	8.43927e-05
55796	MBNL3	0.748305	8.57281e-05
10476	ATP5H	0.813756	8.5729e-05
4720	NDUFS2	0.823646	8.76882e-05
4920	ROR2	1.28514	9.19226e-05
308	ANXA5	1.54904	9.38044e-05
11031	RAB31	2.22861	9.60587e-05
7263	TST	0.692044	9.63027e-05
8542	APOL1	3.17548	0.000100597
9882	TBC1D4	0.778518	0.00010134
56172	ANKH	0.639409	0.000103641
2919	CXCL1	3.84316	0.000103758
4582	MUC1	1.82826	0.000104195
153562	MARVELD2	0.731265	0.000107108
25960	GPR124	1.32079	0.000110827
9902	MRC2	1.28983	0.000111335
3689	ITGB2	1.7837	0.000112288
23413	NCS1	1.30198	0.00011317
440574	MINOS1	0.829848	0.00011543
83660	TLN2	0.660253	0.000115904
79568	C2orf47	0.831425	0.000116045
151295	SLC23A3	0.562229	0.000118212
2615	LRRC32	1.35312	0.00012008
30061	SLC40A1	1.58548	0.000121598
23313	KIAA0930	1.25276	0.000125001
100	ADA	1.3834	0.000125608
55037	PTCD3	0.780082	0.000126305
115361	GBP4	2.5756	0.000127383
55735	DNAJC11	0.705897	0.000130177
1644	DDC	0.663089	0.000130221
54845	ESRP1	0.665626	0.000132135
4528	MTIF2	0.79431	0.000134312
26286	ARFGAP3	1.63825	0.000138651
4642	MYO1D	0.639352	0.000139194
8800	PEX11A	0.735608	0.000139474
3107	HLA-C	1.28847	0.000142925
7169	TPM2	1.45521	0.000144778
165	AEBP1	1.45033	0.000145047
1824	DSC2	0.749732	0.000148878
8543	LMO4	1.35684	0.000156021
3420	IDH3B	0.800988	0.000157343
6341	SCO1	0.778079	0.000157469
23229	ARHGEF9	0.754683	0.000160877
9424	KCNK6	1.23468	0.000161696
6390	SDHB	0.790804	0.000166569
688	KLF5	0.753531	0.000168397
11026	LILRA3	1.70941	0.000170131
4640	MYO1A	0.645113	0.000170476
1291	COL6A1	1.60748	0.000172571
4200	ME2	0.765305	0.000175772
55289	ACOXL	1.29136	0.000178519
4067	LYN	1.62222	0.000180804
475	ATOX1	1.26164	0.000181016
5266	PI3	6.85797	0.000185295
23255	MTCL1	1.24102	0.000188934
9681	DEPDC5	0.759812	0.00018952
10870	HCST	1.60212	0.000190852
10906	TRAFD1	1.39287	0.000192919
10301	DLEU1	0.775542	0.000193365
644	BLVRA	1.44002	0.000194019
5243	ABCB1	0.415641	0.000198682
7102	TSPAN7	0.542708	0.00020353
56938	ARNTL2	1.67218	0.000207528
54972	TMEM132A	1.2476	0.000207733
3142	HLX	1.23427	0.000214563
6717	SRI	0.633344	0.000215866
64115	C10orf54	1.26324	0.000218502
55711	FAR2	0.730603	0.000219983
51237	MZB1	2.17009	0.000221849
3158	HMGCS2	0.392972	0.000222459
2242	FES	1.21413	0.000223257
9697	TRAM2	1.38999	0.00024329
80129	CCDC170	1.2809	0.00024674
2218	FKTN	0.712158	0.000252414
63910	SLC17A9	1.316	0.000256245
493869	GPX8	1.86015	0.000256325
64326	RFWD2	0.816384	0.000260248
5099	PCDH7	1.26895	0.00026066
5967	REG1A	4.15042	0.000262976
155038	GIMAP8	1.39279	0.000263919
10549	PRDX4	1.37386	0.000272699
51012	SLMO2	0.778767	0.000274289
2634	GBP2	1.94564	0.000275374
51279	C1RL	1.23767	0.000279416
4040	LRP6	0.694321	0.000280177
5567	PRKACB	0.718038	0.000281814
22908	SACM1L	0.779484	0.000287507
7322	UBE2D2	0.850404	0.00029525
6676	SPAG4	1.37751	0.000299279
9475	ROCK2	0.738638	0.000301306
490	ATP2B1	0.643492	0.000301855
22	ABCB7	0.799404	0.00030858
6447	SCG5	1.33756	0.00031193
27330	RPS6KA6	0.594589	0.000312035
26053	AUTS2	0.789608	0.000316637
2764	GMFB	0.754034	0.000319982
7846	TUBA1A	1.36319	0.000320515
55144	LRRC8D	0.833884	0.000322947
11054	OGFR	1.25749	0.000324658
6426	SRSF1	0.824017	0.000328385
3488	IGFBP5	2.52609	0.000334244
771	CA12	0.699492	0.00034627
51296	SLC15A3	1.47716	0.000346722
27333	GOLIM4	0.825267	0.000348809
9473	THEMIS2	1.57689	0.000354859
4069	LYZ	1.67725	0.000356146
4947	OAZ2	1.19212	0.000357902
3987	LIMS1	1.30854	0.000361063
57228	SMAGP	0.790181	0.000368832
1015	CDH17	0.710444	0.000372186
4232	MEST	0.778415	0.000372457
57419	SLC24A3	1.28357	0.000376538
23705	CADM1	1.39022	0.000381063
29995	LMCD1	1.34604	0.000387938
5754	PTK7	1.30168	0.000391967
5295	PIK3R1	0.817378	0.000399532
162461	TMEM92	1.48516	0.000400383
26284	ERAL1	0.833872	0.000415557
11117	EMILIN1	1.25899	0.00041622
2081	ERN1	1.15834	0.000420869
89944	GLB1L2	0.594888	0.000424158
150538	SATB2-AS1	0.60161	0.000424893
23780	APOL2	1.66403	0.000432598
8824	CES2	0.630656	0.000436387
1397	CRIP2	1.39311	0.000438249
55157	DARS2	0.741041	0.000443102
11237	RNF24	1.376	0.000443911
4843	NOS2	4.5177	0.00044663
5257	PHKB	0.804058	0.000449911
637	BID	1.1695	0.000451477
4125	MAN2B1	1.26823	0.000452233
23043	TNIK	0.702111	0.000455109
10788	IQGAP2	0.666828	0.000455723
8444	DYRK3	1.26012	0.000460699
55745	AP5M1	0.705417	0.000473536
51650	MRPS33	0.767926	0.000474265
9121	SLC16A5	0.649392	0.000475359
57105	CYSLTR2	1.44782	0.000475474
201294	UNC13D	1.37204	0.000492346
9144	SYNGR2	1.32387	0.000492768
51318	MRPL35	0.693117	0.000498708
54361	WNT4	1.36201	0.000508745
4210	MEFV	1.39701	0.000520335
3101	HK3	1.37612	0.000529664
51303	FKBP11	1.5417	0.000532163
283106	CSNK2A3	0.818411	0.000564477
1352	COX10	0.788493	0.000584864
7874	USP7	0.750105	0.000585035
5208	PFKFB2	0.740953	0.000594781
27180	SIGLEC9	1.48938	0.000595314
26027	ACOT11	0.681036	0.000601196
5045	FURIN	1.28346	0.000615351
65983	GRAMD3	0.693312	0.000622121
1075	CTSC	1.44274	0.00062461
3690	ITGB3	1.45909	0.000629554
3514	IGKC	1.72217	0.000643253
1284	COL4A2	1.67456	0.000647243
28982	FLVCR1	0.621678	0.000648698
55323	LARP6	1.23838	0.00065944
8714	ABCC3	0.696341	0.000662391
59342	SCPEP1	1.50168	0.000663051
126	ADH1C	0.559597	0.000668018
10165	SLC25A13	0.764984	0.00066811
10758	TRAF3IP2	0.718781	0.000676595
1436	CSF1R	1.35018	0.000681003
80157	CWH43	0.521786	0.000683571
1809	DPYSL3	1.52773	0.000686853
54822	TRPM7	0.769108	0.000690626
84293	FAM213A	0.706637	0.000691471
51375	SNX7	0.798359	0.000699878
2863	GPR39	0.684283	0.000702107
9397	NMT2	0.73717	0.000710067
129080	EMID1	1.23485	0.000715357
23268	DNMBP	0.760443	0.00071945
4285	MIPEP	0.773393	0.000724375
957	ENTPD5	0.540982	0.000730679
124976	SPNS2	1.52886	0.000744176
10294	DNAJA2	0.809203	0.000764214
10186	LHFP	1.33737	0.000775269
57708	MIER1	0.719337	0.000777003
224	ALDH3A2	0.779323	0.000779991
84958	SYTL1	1.24172	0.000780124
30846	EHD2	1.25677	0.000782647
4542	MYO1F	1.52805	0.00079055
4257	MGST1	0.693093	0.00080417
10008	KCNE3	1.44072	0.000815195
54902	TTC19	0.750634	0.000827097
130	ADH6	0.644622	0.000836253
57325	CSRP2BP	0.786578	0.000836759
51195	RAPGEFL1	0.575477	0.000837314
348	APOE	1.54098	0.000839722
1292	COL6A2	1.31879	0.000853687
23173	METAP1	0.780764	0.000854192
152330	CNTN4	0.575553	0.00085674
60675	PROK2	2.24968	0.000857588
64222	TOR3A	1.3224	0.000858222
23129	PLXND1	1.29856	0.00087269
5318	PKP2	0.770668	0.000875078
3669	ISG20	1.46113	0.000879753
9100	USP10	0.762142	0.000891581
10459	MAD2L2	1.29532	0.000904093
66008	TRAK2	0.717761	0.000907829
9037	SEMA5A	0.636362	0.00091376
2317	FLNB	0.701526	0.000935336
5523	PPP2R3A	0.628415	0.000944459
221154	MICU2	0.832239	0.000950459
150864	FAM117B	0.812869	0.000963032
11236	RNF139	0.856598	0.000963708
147495	APCDD1	1.27258	0.000967718
23052	ENDOD1	0.662606	0.000987291
84340	GFM2	0.822127	0.000999277
54205	CYCS	0.675796	0.00101302
51226	COPZ2	1.44549	0.00103182
4686	NCBP1	0.745097	0.00105492
23433	RHOQ	1.2761	0.00105603
8452	CUL3	0.793734	0.00106091
8895	CPNE3	0.833284	0.00106464
7453	WARS	2.25158	0.00106713
10052	GJC1	1.57302	0.00107267
90624	LYRM7	0.715583	0.001082
6584	SLC22A5	0.546772	0.00108415
51056	LAP3	1.46065	0.00108765
79415	C17orf62	1.23705	0.00110337
24138	IFIT5	1.41827	0.00110935
4191	MDH2	0.818835	0.00113976
10095	ARPC1B	1.30238	0.0011423
664	BNIP3	1.80055	0.00115161
57563	KLHL8	0.782821	0.00116026
55827	DCAF6	0.797824	0.00116141
57003	CCDC47	0.836858	0.00116237
57553	MICAL3	0.797616	0.0011705
134147	CMBL	0.709298	0.00117362
8490	RGS5	2.03891	0.00118673
84059	GPR98	0.701383	0.00120725
6483	ST3GAL2	1.37595	0.00122227
9282	MED14	0.714495	0.00124845
6168	RPL37A	0.827483	0.00125992
84058	WDR54	1.17596	0.00126038
153396	TMEM161B	0.781892	0.00126443
57704	GBA2	0.701886	0.00126495
116443	GRIN3A	1.50915	0.00126996
130814	PQLC3	1.31807	0.00128063
7855	FZD5	0.708253	0.00128217
84833	USMG5	0.801504	0.00129588
540	ATP7B	0.750594	0.00129626
4190	MDH1	0.791776	0.00139551
10565	ARFGEF1	0.734864	0.00141118
84869	CBR4	0.709547	0.00142444
1376	CPT2	0.678106	0.00145081
83986	ITFG3	0.734182	0.00145617
160728	SLC5A8	2.07973	0.00146678
10268	RAMP3	1.31254	0.00147005
11145	PLA2G16	1.62884	0.00148356
54716	SLC6A20	1.60885	0.00149151
975	CD81	1.30678	0.00149712
84272	YIPF4	1.15011	0.00150159
51816	CECR1	1.44893	0.00150448
8519	IFITM1	1.66314	0.00152049
8195	MKKS	0.770446	0.00152587
64108	RTP4	1.3378	0.00155209
10110	SGK2	0.542257	0.00157377
10538	BATF	1.32495	0.00159248
29088	MRPL15	0.822895	0.00161366
84950	PRPF38A	0.828217	0.00166269
10162	LPCAT3	0.662119	0.00167672
100033821	SNORD116-29	1.62428	0.00169144
7965	AIMP2	0.810972	0.00169961
6293	VPS52	0.814735	0.00172322
9942	XYLB	0.760836	0.00173863
79956	ERMP1	0.724597	0.00176616
9638	FEZ1	1.30033	0.00179416
55327	LIN7C	0.708404	0.00179829
204	AK2	0.854766	0.00181857
6920	TCEA3	0.679271	0.00182963
165918	RNF168	0.816702	0.00183171
23086	EXPH5	0.591524	0.00183785
8527	DGKD	0.739173	0.0018425
682	BSG	0.690224	0.00184945
10217	CTDSPL	0.728291	0.00188248
4245	MGAT1	1.19173	0.00188351
23362	PSD3	0.725054	0.00188744
51148	CERCAM	1.32352	0.00188859
56833	SLAMF8	1.66768	0.00189943
3537	IGLC1	1.54263	0.00190817
7494	XBP1	1.5555	0.00192156
56994	CHPT1	0.728627	0.00195908
26227	PHGDH	1.47301	0.00196387
6892	TAPBP	1.33479	0.00201475
4162	MCAM	1.54622	0.00201752
2121	EVC	1.1711	0.0020202
54974	THG1L	0.753319	0.00203106
60558	GUF1	0.767421	0.00204953
116159	CYYR1	1.58331	0.00206192
54810	GIPC2	0.731624	0.00207361
135	ADORA2A	1.27117	0.00207501
8291	DYSF	1.87068	0.00208749
5189	PEX1	0.788793	0.00211219
27030	MLH3	0.786223	0.00211449
55332	DRAM1	1.92658	0.00212193
121665	SPPL3	0.807617	0.00216444
51109	RDH11	1.27622	0.00217502
4715	NDUFB9	0.798963	0.0021792
22937	SCAP	0.802518	0.00218475
57507	ZNF608	0.697371	0.00221621
2687	GGT5	1.39453	0.00223798
10999	SLC27A4	0.655859	0.00225541
5872	RAB13	1.3004	0.00227076
3895	KTN1	0.764301	0.00228061
10497	UNC13B	0.760014	0.00229107
23621	BACE1	1.20579	0.00229266
1318	SLC31A2	1.41612	0.00229376
8165	AKAP1	0.715259	0.00231269
84957	RELT	1.25094	0.0023128
64215	DNAJC1	1.17348	0.00233791
9550	ATP6V1G1	1.15081	0.00234016
221184	CPNE2	0.771984	0.00237662
3099	HK2	1.57166	0.00242024
51513	ETV7	1.33586	0.00243474
64332	NFKBIZ	1.65743	0.00243783
6404	SELPLG	1.59949	0.00244727
84816	RTN4IP1	0.740039	0.00245904
153328	SLC25A48	1.22133	0.00249081
1282	COL4A1	2.09369	0.00250731
120	ADD3	0.684193	0.00252515
8572	PDLIM4	1.31354	0.00256097
4649	MYO9A	0.697925	0.0026157
9076	CLDN1	2.51864	0.00262829
665	BNIP3L	1.30178	0.00263421
54827	NXPE4	0.495971	0.00267967
134145	FAM173B	0.780582	0.00273093
25874	MPC2	0.780143	0.00274511
63932	CXorf56	0.809474	0.0028069
159371	SLC35G1	0.613767	0.00281018
51520	LARS	0.792096	0.0028219
254228	FAM26E	1.3752	0.00284756
284119	PTRF	1.43993	0.00285146
716	C1S	1.67324	0.00285585
539	ATP5O	0.831808	0.00288858
23078	VWA8	0.761583	0.00289135
157567	ANKRD46	0.817683	0.0029119
27436	EML4	0.774951	0.00291212
5968	REG1B	9.73462	0.0029705
6533	SLC6A6	1.66949	0.00301076
2984	GUCY2C	0.72529	0.00302077
10891	PPARGC1A	0.543446	0.00306208
6289	SAA2	5.49209	0.00306492
8573	CASK	0.760275	0.00307035
9788	MTSS1	0.775988	0.00307147
25939	SAMHD1	1.47214	0.00308988
2108	ETFA	0.781273	0.00309495
84328	LZIC	0.771439	0.00310773
131076	CCDC58	0.753316	0.00316076
3139	HLA-L	1.29217	0.00317364
284695	ZNF326	0.785083	0.0031779
55437	STRADB	0.602017	0.00324144
1294	COL7A1	1.34583	0.0032527
5067	CNTN3	0.621157	0.00328578
10	NAT2	0.736125	0.00330236
56474	CTPS2	0.844242	0.00330287
7421	VDR	0.723341	0.00333108
9860	LRIG2	0.768277	0.00336109
11240	PADI2	0.497941	0.00340263
3115	HLA-DPB1	1.57439	0.00352693
11160	ERLIN2	0.873385	0.00354608
1289	COL5A1	1.31814	0.00359639
3898	LAD1	0.72668	0.00361444
8877	SPHK1	1.2783	0.00362004
9394	HS6ST1	1.1678	0.00366123
54471	MIEF1	0.810652	0.00370402
81	ACTN4	0.811816	0.00371895
9429	ABCG2	0.31122	0.00372381
120406	NXPE2	0.547065	0.00378267
55471	NDUFAF7	0.787266	0.00380917
79154	DHRS11	0.61788	0.00383429
66002	CYP4F12	0.539195	0.00384272
64374	SIL1	1.23881	0.00387756
64429	ZDHHC6	0.815925	0.0038887
79886	CAAP1	0.759293	0.00392903
80301	PLEKHO2	1.26411	0.00393137
1052	CEBPD	1.35328	0.00393567
3174	HNF4G	0.670868	0.00399371
9943	OXSR1	0.797151	0.00400392
54812	AFTPH	0.848187	0.00400924
8178	ELL	1.13742	0.00402284
60560	NAA35	0.786205	0.00410131
9406	ZRANB2	0.713513	0.00411434
80228	ORAI2	1.44929	0.00416779
80832	APOL4	1.6043	0.00416959
112616	CMTM7	1.36266	0.00420398
51170	HSD17B11	0.688827	0.0042275
84734	FAM167B	1.30814	0.00424877
6348	CCL3	2.20496	0.00429573
51474	LIMA1	0.740022	0.00429959
6615	SNAI1	1.26592	0.00430662
116	ADCYAP1	1.30656	0.00430869
2926	GRSF1	0.823388	0.00433604
5371	PML	1.32016	0.00437369
5621	PRNP	1.36304	0.0044037
619279	ZNF704	0.708642	0.00441217
11153	FICD	1.23722	0.00444125
1460	CSNK2B	0.836222	0.00445326
60681	FKBP10	1.43513	0.0044542
23169	SLC35D1	0.735302	0.00448776
9636	ISG15	1.31468	0.0045064
1327	COX4I1	0.822613	0.00454555
80777	CYB5B	0.772788	0.00457473
8876	VNN1	6.00983	0.00457478
63899	NSUN3	0.821892	0.00465589
79731	NARS2	0.779826	0.0046781
2937	GSS	0.798336	0.00469556
124997	WDR81	1.23329	0.00474325
2752	GLUL	1.32457	0.00475318
552889	ATXN7L3B	0.837063	0.00475525
100033438	SNORD116-26	1.49398	0.00476123
6242	RTKN	0.831929	0.00477117
200312	RNF215	1.17463	0.00487408
5969	REG1P	1.4863	0.00491426
677823	SNORA80E	1.72999	0.00500123
9878	TOX4	0.825935	0.00501286
219654	ZCCHC24	1.24572	0.00502583
101	ADAM8	1.27026	0.00503114
26135	SERBP1	0.776563	0.00503838
6575	SLC20A2	0.738631	0.00503917
3563	IL3RA	1.66034	0.00504365
3055	HCK	1.63899	0.00504559
23331	TTC28	1.22303	0.00508629
283635	FAM177A1	0.761156	0.00510331
26355	FAM162A	0.777012	0.00528074
1519	CTSO	1.29264	0.00531502
11072	DUSP14	1.22707	0.00533578
26524	LATS2	1.18795	0.00540879
8507	ENC1	1.28254	0.00544375
91107	TRIM47	1.20703	0.0054707
2992	GYG1	1.21558	0.0055028
27290	SPINK4	2.45738	0.0055075
79642	ARSJ	1.27534	0.00550808
387758	FIBIN	1.7488	0.00552283
55020	TTC38	0.744568	0.00565758
1500	CTNND1	0.780154	0.00566971
5034	P4HB	1.24846	0.00570825
347735	SERINC2	0.696372	0.00573983
196383	RILPL2	1.32564	0.00576165
2766	GMPR	1.3714	0.00576748
7259	TSPYL1	0.875283	0.00577396
4286	MITF	1.22355	0.00579441
4723	NDUFV1	0.793284	0.00583792
2921	CXCL3	1.51062	0.00584339
10632	ATP5L	0.845794	0.00587587
8645	KCNK5	0.658328	0.00588211
9847	C2CD5	0.723301	0.00589537
7076	TIMP1	2.22161	0.00606368
9921	RNF10	0.838949	0.00606825
1119	CHKA	0.700413	0.00609947
2907	GRINA	1.44502	0.0062352
9827	RGP1	0.848206	0.00624882
222484	LNX2	0.777877	0.00627519
51253	MRPL37	0.851422	0.0063548
23185	LARP4B	0.746029	0.00639356
8814	CDKL1	0.758474	0.0064033
113835	ZNF257	0.856185	0.00643027
54502	RBM47	0.756005	0.00643992
84695	LOXL3	1.19578	0.00644987
10617	STAMBP	0.844905	0.00646451
834	CASP1	1.62196	0.00647566
54458	PRR13	0.820392	0.0065071
2022	ENG	1.45994	0.00657144
132204	SYNPR	1.33834	0.00665931
6397	SEC14L1	1.40191	0.00667996
6523	SLC5A1	1.79187	0.00676333
567	B2M	1.26515	0.00677274
3199	HOXA2	0.623977	0.00680992
81579	PLA2G12A	0.782237	0.00682316
79159	NOL12	0.859079	0.00688216
80833	APOL3	1.56214	0.00696118
122953	JDP2	1.13233	0.0070233
838	CASP5	2.07037	0.00705905
7342	UBP1	0.862128	0.00706985
1915	EEF1A1	0.930213	0.00710483
4128	MAOA	0.626018	0.00713237
374378	GALNT18	1.19559	0.00714758
6484	ST3GAL4	2.16361	0.00721794
222584	FAM83B	0.713811	0.00723642
10581	IFITM2	1.53278	0.00725867
3135	HLA-G	1.33317	0.00726726
25845	PP7080	0.582152	0.00727634
116535	MRGPRF	1.33191	0.0072949
55501	CHST12	1.39041	0.00731822
8692	HYAL2	1.23032	0.00734998
254887	ZDHHC23	0.749538	0.00736706
79132	DHX58	1.29947	0.00736936
79861	TUBAL3	0.645763	0.00737671
55187	VPS13D	0.796234	0.00737915
348094	ANKDD1A	1.26597	0.00738491
5048	PAFAH1B1	0.840478	0.00738948
1573	CYP2J2	0.756053	0.00742891
55930	MYO5C	0.784386	0.00744011
3764	KCNJ8	1.28379	0.00746782
1326	MAP3K8	1.2771	0.00749183
6649	SOD3	1.20575	0.00750671
11182	SLC2A6	1.26682	0.00754592
2268	FGR	1.45362	0.00762328
813	CALU	1.50608	0.00766903
8991	SELENBP1	0.59019	0.00767883
51808	PHAX	0.834315	0.00771205
55752	SEPT11	0.868219	0.00774996
84441	MAML2	0.684153	0.00775493
10398	MYL9	1.25927	0.00782018
835	CASP2	0.849432	0.00784218
11230	PRAF2	1.21339	0.00787555
55500	ETNK1	0.597712	0.00789734
5437	POLR2H	0.776813	0.00798258
55225	RAVER2	0.618215	0.00803044
84928	TMEM209	0.783858	0.00815208
5919	RARRES2	1.47191	0.00816861
4084	MXD1	1.47726	0.00824668
2633	GBP1	1.88406	0.00825039
54665	RSBN1	0.818497	0.00826495
9021	SOCS3	2.12948	0.00827583
11040	PIM2	2.06561	0.00835394
3120	HLA-DQB2	1.39772	0.0084153
23080	AVL9	0.881202	0.00847367
57758	SCUBE2	0.645689	0.00849727
9534	ZNF254	0.717452	0.00857528
5465	PPARA	0.792431	0.00862002
23277	CLUH	0.775001	0.00870665
80325	ABTB1	1.18684	0.00872315
54480	CHPF2	1.18541	0.00880137
7431	VIM	1.46288	0.00884126
8547	FCN3	1.45972	0.00889786
284415	VSTM1	1.29196	0.00889985
51264	MRPL27	0.904307	0.00890162
2323	FLT3LG	1.18975	0.0089997
2995	GYPC	1.31071	0.00900061
9692	KIAA0391	0.783791	0.00916672
10427	SEC24B	0.767845	0.00918313
5205	ATP8B1	0.752662	0.00921028
535	ATP6V0A1	0.751429	0.00923565
34	ACADM	0.661464	0.00924807
55298	RNF121	0.844283	0.00926338
1997	ELF1	0.825757	0.00932509
27122	DKK3	1.26421	0.00936318
8050	PDHX	0.817109	0.00950904
7454	WAS	1.2388	0.00956969
80173	IFT74	0.770559	0.00957183
343	AQP8	0.340786	0.00957927
2316	FLNA	1.45251	0.00958737
5133	PDCD1	1.18937	0.00958766
43	ACHE	1.33454	0.00973274
55751	TMEM184C	0.777796	0.00974807
9296	ATP6V1F	1.23909	0.009789
55667	DENND4C	0.732298	0.00980418
55331	ACER3	0.763007	0.00988815
2110	ETFDH	0.682498	0.00989584
64127	NOD2	1.26992	0.00991612
206358	SLC36A1	0.682188	0.00997957
8706	B3GALNT1	1.19829	0.00998261
11096	ADAMTS5	1.37248	0.0100031
4999	ORC2	0.814813	0.010059
1716	DGUOK	0.819158	0.0100909
54700	RRN3	0.745395	0.0101379
136895	C7orf31	0.650883	0.0102012
6876	TAGLN	1.67463	0.0102484
5999	RGS4	1.39817	0.0102581
1490	CTGF	1.79676	0.0103872
79713	IGFLR1	1.25998	0.0104686
57016	AKR1B10	0.522076	0.0105153
11167	FSTL1	1.96684	0.0105161
387263	C6orf120	0.822542	0.0105663
221545	C6orf136	0.690988	0.0107895
1665	DHX15	0.788005	0.0108617
5426	POLE	0.838059	0.0109378
84896	ATAD1	0.762713	0.0109951
4967	OGDH	0.779635	0.0110392
124	ADH1A	0.631848	0.0111336
3560	IL2RB	1.33551	0.0111369
100506658	OCLN	0.745001	0.0112424
2098	ESD	0.778597	0.0112489
8671	SLC4A4	0.599128	0.0113178
9732	DOCK4	1.48623	0.0113969
2059	EPS8	0.748744	0.0114204
5236	PGM1	0.740131	0.0114318
6128	RPL6	0.840228	0.0116107
7386	UQCRFS1	0.703638	0.0117029
51274	KLF3	0.792211	0.0117907
152789	JAKMIP1	1.19755	0.0118623
10567	RABAC1	1.2835	0.0118936
26273	FBXO3	0.806305	0.0118971
7786	MAP3K12	1.18783	0.0119116
79783	SUGCT	0.639024	0.0119237
221294	NT5DC1	0.760915	0.0119264
29	ABR	0.738244	0.0119768
64969	MRPS5	0.843674	0.0120274
7978	MTERF1	0.771883	0.0120339
56935	SMCO4	1.31283	0.0120975
7450	VWF	2.14209	0.0121563
84888	SPPL2A	0.802142	0.0122976
9698	PUM1	0.828855	0.0124114
79174	CRELD2	1.42163	0.0126299
22936	ELL2	1.56251	0.012631
23369	PUM2	0.813257	0.0126524
11259	FILIP1L	1.36762	0.0127555
6290	SAA3P	1.26085	0.0128474
9255	AIMP1	0.827651	0.0129397
353514	LILRA5	1.66364	0.0129951
6832	SUPV3L1	0.795996	0.0129955
10409	BASP1	1.34329	0.0130472
55958	KLHL9	0.866481	0.0131875
84233	TMEM126A	0.819023	0.0132096
1374	CPT1A	0.727906	0.0134309
7109	TRAPPC10	0.84478	0.013744
5464	PPA1	1.29938	0.0137483
57231	SNX14	0.83012	0.0137488
10410	IFITM3	1.59653	0.0138431
6767	ST13	0.813722	0.0138727
3065	HDAC1	0.819841	0.0141368
55293	UEVLD	0.767166	0.014334
1431	CS	0.816698	0.0143938
1832	DSP	0.742832	0.0145756
10903	MTMR11	0.650351	0.014616
6604	SMARCD3	1.15794	0.0146973
54918	CMTM6	1.17439	0.0147278
7644	ZNF91	0.570842	0.0147297
22796	COG2	0.819721	0.0147981
6732	SRPK1	0.766221	0.0148425
3033	HADH	0.762053	0.0148645
9991	PTBP3	0.835958	0.014943
1755	DMBT1	3.41162	0.0149848
79799	UGT2A3	0.46955	0.0149952
28951	TRIB2	1.70496	0.0150341
515	ATP5F1	0.774096	0.0151633
7123	CLEC3B	1.21287	0.0152977
6372	CXCL6	2.24051	0.0153621
4689	NCF4	1.43195	0.0154296
1741	DLG3	0.822974	0.0155548
4688	NCF2	1.92752	0.0156372
55041	PLEKHB2	0.789705	0.015655
57187	THOC2	0.731402	0.0158165
9868	TOMM70A	0.757198	0.0158209
80345	ZSCAN16	0.74722	0.0158605
5122	PCSK1	2.35707	0.015925
394	ARHGAP5	0.747832	0.0161444
285598	ARL10	1.17245	0.0161862
22893	BAHD1	0.805395	0.0161919
157285	SGK223	0.749432	0.0163421
5127	CDK16	0.819166	0.0163501
4722	NDUFS3	0.841962	0.0164113
1349	COX7B	0.752876	0.0166377
10207	INADL	0.697929	0.0168212
8766	RAB11A	0.844084	0.0168838
253143	PRR14L	0.781911	0.0169179
401474	SAMD12	0.706901	0.0169405
26094	DCAF4	0.757924	0.0169729
84658	EMR3	1.49412	0.0170049
1783	DYNC1LI2	0.828064	0.0170692
54504	CPVL	1.44424	0.0172319
283209	PGM2L1	1.31102	0.0172457
27229	TUBGCP4	0.787619	0.0172667
9242	MSC	1.41205	0.0173142
9912	ARHGAP44	0.670998	0.0174098
2976	GTF3C2	0.837214	0.0175414
3911	LAMA5	1.1646	0.0176086
55089	SLC38A4	0.366382	0.0176648
168455	CCDC71L	1.29672	0.0177422
260425	MAGI3	0.734277	0.017843
6814	STXBP3	0.780327	0.0179026
3105	HLA-A	1.29399	0.0180036
7251	TSG101	0.832819	0.0180741
328	APEX1	0.842028	0.0180871
79849	PDZD3	0.579574	0.018104
4327	MMP19	1.5175	0.0183094
10015	PDCD6IP	0.831786	0.0183334
79644	SRD5A3	1.82523	0.0185316
27297	CRCP	0.826831	0.018547
23493	HEY2	1.24998	0.0186164
79366	HMGN5	0.751127	0.0187787
157378	TMEM65	0.783809	0.0188261
94	ACVRL1	1.2187	0.0188554
3658	IREB2	0.821463	0.0188787
79969	ATAT1	0.741944	0.0189411
153733	CCDC112	0.727336	0.0190325
116987	AGAP1	0.789603	0.0191602
58191	CXCL16	1.39358	0.0193464
5265	SERPINA1	1.64415	0.0195406
1278	COL1A2	2.01486	0.0195483
79631	EFTUD1	0.726279	0.0196588
63027	SLC22A23	0.757867	0.0198468
1009	CDH11	1.58091	0.0198487
3964	LGALS8	0.850556	0.0198555
22848	AAK1	0.80676	0.0198916
80347	COASY	0.858608	0.0200027
4680	CEACAM6	1.50453	0.0200114
5209	PFKFB3	1.98553	0.020046
55243	KIRREL	1.33703	0.0200739
6560	SLC12A4	1.23167	0.0202
8784	TNFRSF18	1.24343	0.020258
10552	ARPC1A	0.850342	0.0203197
28231	SLCO4A1	1.27449	0.0204573
79954	NOL10	0.781106	0.0204773
56005	C19orf10	1.38024	0.0207893
7803	PTP4A1	0.700849	0.0207921
80167	C4orf29	0.827996	0.0208832
11261	CHP1	0.742689	0.0209392
9783	RIMS3	1.18962	0.0209458
55164	SHQ1	0.853398	0.0212277
3093	UBE2K	0.835921	0.0213081
113277	TMEM106A	1.25299	0.0215305
25999	CLIP3	1.17029	0.0215429
1653	DDX1	0.818118	0.0216047
6916	TBXAS1	1.41668	0.0216234
8609	KLF7	1.3653	0.0216376
51704	GPRC5B	1.32746	0.0220358
390927	ZNF793	0.826665	0.0221234
79823	CAMKMT	0.787762	0.0224266
1003	CDH5	1.49567	0.0226336
284996	RNF149	1.29683	0.0227301
5250	SLC25A3	0.844894	0.0229303
5594	MAPK1	0.856866	0.0230331
54020	SLC37A1	1.28781	0.0230625
301	ANXA1	2.51098	0.0230741
10287	RGS19	1.19103	0.0231237
55571	CNOT11	0.789227	0.0231628
3419	IDH3A	0.762825	0.0232945
4259	MGST3	0.788436	0.0232964
222487	GPR97	1.39532	0.0233424
57522	SRGAP1	0.668872	0.0233845
199675	MCEMP1	1.40101	0.0234055
23406	COTL1	1.27668	0.0234995
7565	ZNF17	0.802552	0.0237627
168544	ZNF467	1.20142	0.0237735
6812	STXBP1	1.31326	0.0238053
56980	PRDM10	0.868733	0.0238922
80221	ACSF2	0.571472	0.0241259
25988	HINFP	0.800509	0.0241456
5091	PC	0.809727	0.0241681
3983	ABLIM1	0.851632	0.0243129
163087	ZNF383	0.802283	0.0250079
29974	A1CF	0.637907	0.0250088
79819	WDR78	0.598089	0.0250218
221303	FAM162B	1.29852	0.0251563
4017	LOXL2	1.54931	0.0252144
55277	FGGY	0.830288	0.0252646
59	ACTA2	1.5201	0.0252736
28986	MAGEH1	1.26367	0.0253592
56975	FAM20C	1.29096	0.0255927
2920	CXCL2	2.42038	0.0257924
2649	NR6A1	0.741183	0.0258234
2272	FHIT	0.816206	0.0259172
10053	AP1M2	0.813512	0.0259534
9446	GSTO1	1.20465	0.0259625
219285	SAMD9L	1.89736	0.0259869
1535	CYBA	1.42818	0.0260369
28966	SNX24	0.751654	0.0260659
6197	RPS6KA3	0.788849	0.0261773
8034	SLC25A16	0.813236	0.0264288
123263	MTFMT	0.855213	0.0265585
8898	MTMR2	0.724099	0.0265962
4193	MDM2	1.21844	0.0266067
2328	FMO3	1.30115	0.0266461
92	ACVR2A	0.741896	0.0267915
147657	ZNF480	0.73853	0.0268025
80380	PDCD1LG2	1.69588	0.0268301
730092	RRN3P1	0.758605	0.0269452
84498	FAM120B	0.821709	0.0269803
56999	ADAMTS9	1.6005	0.0271235
5199	CFP	1.31358	0.0271868
100271927	RASA4B	1.21625	0.0274696
27335	EIF3K	0.814613	0.0275189
6801	STRN	0.835003	0.0276125
64965	MRPS9	0.79553	0.0276548
9559	VPS26A	0.802553	0.0277462
6356	CCL11	1.98644	0.0278023
89790	SIGLEC10	1.24053	0.0278766
22836	RHOBTB3	0.797897	0.0279909
5361	PLXNA1	1.23061	0.0283934
2494	NR5A2	0.731128	0.028908
222171	PRR15	0.701118	0.0289163
8754	ADAM9	1.35137	0.0289969
4854	NOTCH3	1.23518	0.0291404
722	C4BPA	5.43168	0.0291991
27315	PGAP2	0.789697	0.0292323
257629	ANKS4B	0.700561	0.0294124
5118	PCOLCE	1.64106	0.0294497
94121	SYTL4	0.780728	0.0298278
3797	KIF3C	1.14225	0.0298513
4356	MPP3	1.19341	0.0300687
2247	FGF2	1.43586	0.0300721
57678	GPAM	0.782284	0.0302705
999	CDH1	0.800701	0.0303638
64834	ELOVL1	0.822114	0.0304025
1562	CYP2C18	0.528463	0.0304222
163351	GBP6	1.28628	0.0306712
11282	MGAT4B	0.740057	0.0306897
90799	CEP95	0.733529	0.0307914
2207	FCER1G	1.7191	0.0308029
832	CAPZB	0.900242	0.0309387
11254	SLC6A14	15.9616	0.0309698
5538	PPT1	1.31077	0.0310217
51562	MBIP	0.770491	0.0314805
79135	APOO	0.809631	0.0315482
3929	LBP	1.38406	0.0316976
5518	PPP2R1A	0.799651	0.0320753
57648	KIAA1522	0.832994	0.0321018
7555	CNBP	0.86613	0.0325197
3913	LAMB2	1.2112	0.0326144
84656	GLYR1	0.839609	0.0326263
374868	ATP9B	0.84718	0.0326595
100861548	PINK1-AS	0.843518	0.0326924
29992	PILRA	1.369	0.0328613
29841	GRHL1	1.1836	0.0332179
57475	PLEKHH1	0.754661	0.0333719
1820	ARID3A	1.19739	0.0333855
23646	PLD3	1.2067	0.0334332
10765	KDM5B	0.813785	0.0334595
64078	SLC28A3	1.37163	0.0336579
4318	MMP9	2.17259	0.0336999
9223	MAGI1	0.724403	0.0337654
89978	DPH6	0.75222	0.033853
25829	TMEM184B	1.20748	0.0342536
80179	MYO19	0.80818	0.0342878
84617	TUBB6	1.29412	0.0343662
8651	SOCS1	1.34799	0.0343768
9677	PPIP5K1	0.746488	0.0343881
6383	SDC2	1.2795	0.0343978
5358	PLS3	1.46178	0.034411
7264	TSTA3	1.37332	0.034599
113829	SLC35A4	0.779783	0.0347113
7025	NR2F1	1.19763	0.0347165
27010	TPK1	1.5535	0.034942
22878	TRAPPC8	0.78883	0.0352659
54862	CC2D1A	0.825693	0.0353505
401207	C5orf63	0.612129	0.0355316
3116	HLA-DPB2	1.29166	0.0357459
81550	TDRD3	0.799786	0.0358524
54677	CROT	0.633282	0.0359627
10243	GPHN	0.811403	0.0360134
23505	TMEM131	0.722856	0.0360676
23204	ARL6IP1	0.832153	0.0361635
22949	PTGR1	0.628167	0.0362075
8140	SLC7A5	1.62945	0.0364035
2760	GM2A	1.30266	0.036474
29929	ALG6	0.822998	0.0365267
9917	FAM20B	0.835905	0.036582
57537	SORCS2	1.20259	0.0368172
64773	PCED1A	1.14619	0.0368677
57628	DPP10	0.5371	0.0371757
1962	EHHADH	0.62738	0.0371821
3779	KCNMB1	1.20336	0.037197
55851	PSENEN	1.26101	0.0372485
4814	NINJ1	1.32011	0.0372972
84225	ZMYND15	1.19917	0.0373326
5264	PHYH	0.70119	0.0374294
11144	DMC1	0.805524	0.0376163
6342	SCP2	0.800825	0.0377039
64175	LEPRE1	1.23679	0.03778
3109	HLA-DMB	1.44562	0.0378812
57643	ZSWIM5	0.784859	0.0381555
5973	RENBP	1.1913	0.0385287
11311	VPS45	0.867559	0.0386119
201562	PTPLB	0.836317	0.0389117
23019	CNOT1	0.784811	0.0389725
7265	TTC1	0.856279	0.0390631
29842	TFCP2L1	0.696781	0.0391942
253827	MSRB3	1.29689	0.0393913
8819	SAP30	1.21505	0.0395113
9672	SDC3	1.25853	0.0395236
2275	FHL3	1.20864	0.0396071
2820	GPD2	0.81548	0.0398002
4188	MDFI	1.25162	0.0398477
64795	RMND5A	0.708685	0.0399823
64756	ATPAF1	0.758777	0.0404381
11185	INMT	1.2214	0.0405674
23576	DDAH1	0.787218	0.040794
126917	IFFO2	1.24961	0.040965
9377	COX5A	0.84891	0.0415009
4023	LPL	1.68039	0.0415318
54995	OXSM	0.804281	0.0420707
6319	SCD	1.60405	0.0422327
2014	EMP3	1.43093	0.0424968
3903	LAIR1	1.33978	0.0425538
4780	NFE2L2	0.778814	0.042561
25994	HIGD1A	0.740249	0.0426149
29968	PSAT1	1.98896	0.043037
684	BST2	1.74989	0.0431669
22887	FOXJ3	0.743105	0.0434129
7332	UBE2L3	0.836725	0.0435153
55858	TMEM165	1.28856	0.043922
9342	SNAP29	0.82902	0.0440746
1072	CFL1	0.893449	0.0441448
84749	USP30	0.747526	0.0444307
3730	KAL1	1.33997	0.0445349
54498	SMOX	1.41378	0.0446944
10311	DSCR3	0.827976	0.0448474
25903	OLFML2B	1.54064	0.0450343
5175	PECAM1	1.78127	0.0451643
1293	COL6A3	2.19304	0.0453077
126321	MFSD12	1.21155	0.0453141
23414	ZFPM2	1.29578	0.0456919
5467	PPARD	0.786705	0.0458719
57224	NHSL1	0.69788	0.0461842
55904	KMT2E	0.739279	0.0464319
692233	SNORD117	1.55141	0.0464457
3219	HOXB9	0.752102	0.0465113
25884	CHRDL2	1.33687	0.0466322
3175	ONECUT1	1.21978	0.046686
115004	MB21D1	1.43159	0.0468465
1666	DECR1	0.858191	0.047166
57506	MAVS	0.759957	0.0475598
84458	LCOR	0.83529	0.0477114
3339	HSPG2	1.22374	0.0483257
254042	METAP1D	0.776841	0.0483969
7748	ZNF195	0.798009	0.0484089
388558	ZNF808	0.697209	0.0485093
121457	IKBIP	1.29819	0.0485295
5500	PPP1CB	0.789702	0.0489436
405753	DUOXA2	5.08846	0.0489533
8031	NCOA4	0.80502	0.0490285
81849	ST6GALNAC5	1.27209	0.0490407
5245	PHB	0.792538	0.0493667
85440	DOCK7	0.822277	0.0495427
25885	POLR1A	0.842193	0.0497034
55326	AGPAT5	0.776669	0.0497214
9411	ARHGAP29	1.56829	0.0499812

## Sheet: GeneOntology
Gene Ontology Term	p-value	q-value	Term ID	Term Category	Ontology Level	DE Genes In GO Set	# Genes in GO Set	# Genes on chip
vesicle	2.86e-31	4.86e-29	GO:0031982	c	3	FHIT; AP1M2; SCG5; PCSK1; LGALS3; B2M; SYNPR; IGKC; PILRA; PRNP; TOR3A; DYSF; MUC1; PTGR1; AP5M1; SPPL3; GOLIM4; TRAPPC8; COL7A1; GM2A; SNAP29; SPPL2A; TSG101; CAPZB; ATP6V1F; ALDH3A2; QSOX1; UBE2D2; MGST3; DENND4C; TST; TMEM132A; ZG16B; APOE; DSP; COL4A2; HCK; GSTO1; ERLIN2; TCIRG1; SLC22A5; SERBP1; FLNA; FLNB; TTC38; CYP2J2; CDH11; AFTPH; SLC4A4; GPRC5B; BSG; LAMA5; COX4I1; CMBL; AK2; FAM20C; T…	4005	3433
extracellular exosome	6.08e-30	1.12e-27	GO:0070062	c	4	CD38; FAM213A; GSS; SYTL1; FHIT; NDUFB9; MAN2B1; SYNGR2; ERLIN2; TGM2; LGALS3; B2M; KIFAP3; IGKC; GPD1L; S100A14; FURIN; LBP; EIF3K; TIMP1; PSME1; DMBT1; SELENBP1; PPT1; DSC2; FGR; FSTL1; TOR3A; PSMB8; LAD1; TTYH3; CDH1; LYN; GOT1; SEPT11; MTMR2; CUL3; IFITM3; ADAM9; ENTPD5; STAMBP; SOD3; DYSF; SLC25A3; MUC1; CTSC; PTGR1; VWA1; CADM1; LPL; PHGDH; ACOT11; ATP2B1; PILRA; GIPC2; PI3; PAFAH1B1; LILRA…	2813	2405
extracellular vesicle	1.62e-29	1.38e-27	GO:1903561	c	3	CD38; FAM213A; GSS; SYTL1; FHIT; NDUFB9; MAN2B1; SYNGR2; ERLIN2; TGM2; LGALS3; B2M; KIFAP3; IGKC; GPD1L; S100A14; FURIN; LBP; EIF3K; TIMP1; PSME1; DMBT1; SELENBP1; PPT1; DSC2; FGR; FSTL1; TOR3A; PSMB8; LAD1; TTYH3; CDH1; LYN; GOT1; SEPT11; MTMR2; CUL3; IFITM3; ADAM9; ENTPD5; STAMBP; SOD3; DYSF; SLC25A3; MUC1; CTSC; PTGR1; VWA1; CADM1; LPL; PHGDH; ACOT11; ATP2B1; PILRA; GIPC2; PI3; PAFAH1B1; LILRA…	2826	2418
extracellular organelle	1.74e-29	1.62e-27	GO:0043230	c	2	CD38; FAM213A; GSS; SYTL1; FHIT; NDUFB9; MAN2B1; TSG101; SYNGR2; ERLIN2; TGM2; LGALS3; B2M; KIFAP3; IGKC; GPD1L; S100A14; FURIN; LBP; EIF3K; TIMP1; PSME1; DMBT1; SELENBP1; PPT1; DSC2; FGR; FSTL1; TOR3A; PSMB8; LAD1; TTYH3; CDH1; LYN; GOT1; SEPT11; MTMR2; CUL3; IFITM3; ADAM9; ENTPD5; STAMBP; SOD3; DYSF; SLC25A3; MUC1; CTSC; PTGR1; VWA1; CADM1; LPL; PHGDH; ACOT11; ATP2B1; PILRA; GIPC2; PI3; PAFAH1B…	2827	2419
cytoplasmic part	2.85e-28	1.62e-26	GO:0044444	c	3	TAP1; PGM2L1; TAP2; FHIT; FAR2; AP1M2; SCG5; PCSK1; LGALS3; B2M; DUOXA2; SLC27A4; SYNPR; NCBP1; SLC35A4; OGDH; FKBP10; SLC28A3; RAB3IP; PRNP; TOR3A; RFWD2; ABCD3; VASH1; DYSF; GRINA; AP5M1; SPPL3; GOLIM4; OPA1; GYPC; TRAPPC8; AKAP1; LST1; GM2A; SNAP29; NAA35; SPPL2A; TSG101; CAPZB; ATP6V1F; ALDH3A2; QSOX1; UBE2D2; PUM2; MGST3; RASA4B; DBN1; TPK1; TST; TMEM132A; CHKA; MTSS1; LMTK2; STX11; APOE; AP…	8019	6976
single-organism metabolic process	6.89e-20	6.96e-18	GO:0044710	b	2	PGM2L1; PGAP2; FHIT; CS; DLG3; ABCD3; MUC1; PTGR1; SMARCD3; CYP4X1; COL7A1; GM2A; TSG101; HSD17B11; ALDH3A2; QSOX1; MMP19; MGST3; MGST1; TPK1; TST; CHKA; PANK3; APOE; GUCY2C; OGDH; PPARD; COL4A2; COL4A1; PPARA; HCK; BNIP3; GSTO1; ERLIN2; ATAD1; TCIRG1; MPP3; GPX8; CYP2J2; CROT; ADCYAP1; FKTN; NDUFV1; BSG; COX4I1; IL3RA; SLC27A4; PQLC3; IL2RB; AK2; SPHK1; COX5A; CHP1; SPNS2; PRKCDBP; GYG1; ACER3; …	4126	3613
cytoplasm	1.91e-17	8.13e-16	GO:0005737	c	3	TAP1; PGM2L1; TAP2; RNF10; FHIT; FAR2; AP1M2; SCG5; PCSK1; LGALS3; B2M; DUOXA2; SLC27A4; SYNPR; NCBP1; SLC35A4; OGDH; FKBP10; SLC28A3; RAB3IP; PRNP; TOR3A; RFWD2; ABCD3; VASH1; DYSF; GRINA; PTGR1; AP5M1; SPPL3; GOLIM4; SMARCD3; OPA1; GYPC; MAGEH1; TRAPPC8; STRBP; AKAP1; LST1; GM2A; SNAP29; ENC1; NAA35; SPPL2A; TSG101; CAPZB; ATP6V1F; ALDH3A2; EVC; UBE2D2; PUM2; MGST3; RASA4B; DBN1; TPK1; TST; TME…	10661	9192
organelle membrane	2.22e-17	1.03e-15	GO:0031090	c	2	SYTL4; FLVCR1; PLOD1; MPC2; LRPPRC; NDUFB9; AP1M2; SEC24B; B2M; AFG3L2; SCO1; SLC15A3; SYNPR; SLC25A13; FURIN; PGAP2; PECAM1; OGDH; MRPS33; ZNF383; SMAGP; CPT2; PRNP; FGR; MTCH2; SLC12A4; LYN; MTMR2; CUL3; IFITM3; HLA-DPB1; MRPL35; MFSD12; DYSF; SLC25A3; COG2; MRPS5; CTSC; ETFDH; AP5M1; PEX11A; SPPL3; GOLIM4; OPA1; USP30; VPS26A; MDM2; PAFAH1B1; ROR2; AKAP1; HPSE; COL7A1; LST1; HYAL2; SNAP29; ADA…	2527	2232
mitochondrion	1.53e-17	1.41e-15	GO:0005739	c	4	TAP1; FAM213A; TGM2; MPC2; FHIT; NDUFB9; FLVCR1; CS; AFG3L2; LYRM7; SCO1; SLC25A16; SLC25A13; NCBP1; OGDH; GPAM; ECH1; CPT2; PRNP; FGR; KIAA0391; MIPEP; LYN; GOT1; CROT; IREB2; MRPL37; MRPL35; VWA8; SLC25A3; HK3; MRPS5; DNAJC11; ETFDH; OPA1; USP30; EHHADH; MTCH2; AKAP1; PHB; GM2A; METAP1D; NFS1; DARS2; DLST; UQCRFS1; MAVS; UQCRC2; DDAH1; ANXA1; MRPL27; SLC44A1; ALDH3A2; TRAK2; ATP5L; LRPPRC; GLUL…	1676	1442
membrane-bounded organelle	5.81e-17	1.8e-15	GO:0043227	c	2	TAP1; TAP2; RNF10; FHIT; FAR2; AP1M2; SCG5; PCSK1; CS; B2M; DUOXA2; ANKS4B; SYNPR; IGKC; NCBP1; OGDH; FKBP10; PILRA; SLC28A3; RAB3IP; PRNP; TOR3A; ABCD3; VASH1; DYSF; POLR1A; GRINA; PTGR1; AP5M1; SPPL3; GOLIM4; SMARCD3; OPA1; CYP4X1; TRAPPC8; STRBP; COL7A1; LST1; GM2A; SNAP29; PRR13; ENC1; SPPL2A; ZSCAN16; TSG101; CAPZB; HMGN5; ZNF195; HINFP; ALDH3A2; EVC; UBE2D2; PUM2; GTF3C2; MGST1; DENND4C; TS…	12089	10349
mitochondrial part	2.74e-16	9.3e-15	GO:0044429	c	3	FLVCR1; MPC2; LRPPRC; NDUFB9; CS; AFG3L2; LYRM7; SCO1; SLC25A16; SLC25A13; OGDH; GPAM; CPT2; PRNP; FGR; KIAA0391; MIPEP; LYN; MRPL37; MRPL35; MRPS9; SLC25A3; NARS2; MRPS5; ETFDH; OPA1; USP30; MTCH2; AKAP1; PHB; NFS1; DARS2; DLST; UQCRFS1; MAVS; UQCRC2; ANXA1; MRPL27; ALDH3A2; ATP5L; MGST1; TST; ACADM; ATP5C1; IARS2; APOO; UQCC1; PC; PDHX; MRPL15; DLD; ACSF2; NDUFV1; DLAT; BNIP3; HADH; ABCG2; USMG…	972	851
mitochondrial membrane	4.12e-14	1.17e-12	GO:0031966	c	3	FLVCR1; MPC2; NDUFB9; AFG3L2; SCO1; SLC25A16; SLC25A13; OGDH; GPAM; CPT2; PRNP; FGR; LYN; MRPL37; MRPL35; MRPS9; SLC25A3; MRPS5; ETFDH; OPA1; USP30; MTCH2; AKAP1; PHB; UQCRFS1; MAVS; UQCRC2; MRPL24; MRPL27; ALDH3A2; MGST1; TST; ATP5C1; APOO; TTC19; MRPL15; NDUFV1; BNIP3; HADH; ABCG2; USMG5; SLC25A48; UQCC1; MRPS22; PTCD3; MAOA; ANXA1; COX10; TMEM126A; ATP5H; ATP5O; ATP5L; VDAC3; ATP5B; COASY; GUF…	674	586
small molecule metabolic process	3.87e-15	1.95e-12	GO:0044281	b	3	PGM2L1; GSS; PLOD1; MPC2; FHIT; NDUFB9; MAN2B1; OCLN; DCTPP1; GPD1L; SLC25A13; SAMHD1; SLC6A6; DLG3; GPAM; PC; CYP4F12; CPT2; RENBP; ABCD3; GOT1; MTMR2; ENTPD5; TBXAS1; HK2; HK3; P4HB; PTGR1; ETFDH; LPL; GUK1; PHGDH; SNAI1; EHHADH; GMPR; HPSE; RDH11; NFS1; ATP8B1; PPIP5K1; DLST; PTAFR; UQCRFS1; UQCRC2; CFTR; ANXA1; VDR; PPA1; ALDH3A2; ME2; GLUL; TPK1; TST; COASY; ACADM; ATP5C1; ADORA2A; PANK3; AP…	2049	1789
organonitrogen compound metabolic process	7.02e-14	1.77e-11	GO:1901564	b	3	GSS; DUOXA2; MPC2; FHIT; NDUFB9; SCG5; PCSK1; CPZ; DNAJC1; SLC25A16; SLC25A13; FURIN; DLG3; MRPS33; AHCYL2; MPP3; NFE2L2; MAGI3; GOT1; SLC6A6; IREB2; MRPL37; ENTPD5; MRPL35; LARP6; SLC25A3; HK3; P4HB; LPCAT1; SPPL3; GUK1; PHGDH; RNF139; PAFAH1B1; GMPR; HPSE; EIF4G3; HYAL2; GM2A; NFS1; DARS2; DDX1; DLST; SPPL2A; PTAFR; UQCRFS1; UQCRC2; DDAH1; IARS2; MRPL24; MRPL27; RPL37A; PPA1; SLC44A1; ALDH3A2; …	2273	1983
mitochondrial inner membrane	4.67e-13	2.86e-11	GO:0005743	c	4	MRPL24; MRPL27; CPT2; MPC2; COX5A; NDUFB9; ALDH3A2; ATP5L; CYCS; MGST1; ATP5O; MDH2; SCO1; GPD2; ATP5B; TST; SLC25A13; MICU2; ERAL1; TMEM126A; ATP5C1; UQCRC2; NDUFV1; MRPS33; GUF1; APOO; ATP5A1; HADHA; HIGD1A; MRPS30; FGR; UQCC1; AFG3L2; TTC19; ABCB7; DNAJC11; MINOS1; LYN; CPT1A; MRPL37; HMGCS2; MRPL35; SLC25A16; MRPL15; MRPS9; SLC25A3; MRPS5; ETFDH; COX4I1; GPAM; OPA1; LGALS3; ABCD3; MTCH2; HADH…	488	429
mitochondrial envelope	1.17e-12	5.37e-11	GO:0005740	c	4	FLVCR1; MPC2; NDUFB9; AFG3L2; SCO1; SLC25A16; SLC25A13; OGDH; GPAM; CPT2; PRNP; FGR; LYN; MRPL37; MRPL35; MRPS9; SLC25A3; MRPS5; ETFDH; OPA1; USP30; MTCH2; AKAP1; PHB; UQCRFS1; MAVS; UQCRC2; MRPL24; MRPL27; ALDH3A2; MGST1; TST; ATP5C1; APOO; TTC19; MRPL15; NDUFV1; BNIP3; HADH; ABCG2; USMG5; SLC25A48; UQCC1; MRPS22; PTCD3; MAOA; ANXA1; COX10; TMEM126A; ATP5H; ATP5O; ATP5L; VDAC3; ATP5B; COASY; GUF…	713	620
endomembrane system	2.76e-12	6.41e-11	GO:0012505	c	2	TAP1; SYTL4; TGM2; RDH5; SYTL1; LRPPRC; TIMP1; FKBP11; AP1M2; SCG5; PCSK1; PGAP2; LMF2; B2M; TAP2; SIL1; ATP9B; KIFAP3; ACHE; SYNPR; FURIN; ADAMTS5; PECAM1; SLC35G1; ZNF383; FKBP10; EXPH5; NPC2; CYP4F12; PPT1; RABAC1; VOPP1; PRNP; PRAF2; TOR3A; DERL3; PTP4A1; CDH1; LYN; MTMR2; CUL3; IFITM3; HLA-DPB1; ENTPD5; STAMBP; SOD3; DYSF; PLA1A; COG2; P4HB; CTSC; MZB1; AP5M1; SPPL3; GOLIM4; PRDX4; SEC24B; V…	3859	3335
organelle inner membrane	7.7e-12	1.87e-10	GO:0019866	c	3	MRPL24; MRPL27; CPT2; MPC2; COX5A; NDUFB9; ALDH3A2; ATP5L; CYCS; MGST1; ATP5O; MDH2; SCO1; GPD2; ATP5B; TST; SLC25A13; MICU2; ERAL1; LRPPRC; ATP5C1; UQCRC2; NDUFV1; MRPS33; GUF1; APOO; ATP5A1; HADHA; HIGD1A; MRPS30; FGR; UQCC1; AFG3L2; TTC19; ABCB7; DNAJC11; MINOS1; LYN; ERN1; CPT1A; MRPL37; HMGCS2; MRPL35; SLC25A16; MRPL15; MRPS9; SLC25A3; MRPS5; ETFDH; COX4I1; GPAM; OPA1; LGALS3; ABCD3; MTCH2; …	543	473
oxidation-reduction process	1.53e-12	2.56e-10	GO:0055114	b	3	FAM213A; PLOD1; NDUFB9; SLC25A13; OGDH; CYP4F12; CPT2; MICAL3; ABCD3; FMO3; TBXAS1; HK2; HK3; PTGR1; ETFDH; PHGDH; CYP4X1; EHHADH; GMPR; UQCRFS1; UQCRC2; KDM5B; ASPHD2; HSD17B11; ALDH3A2; QSOX1; MGST3; MGST1; GLYR1; ACADM; SCD; PPARGC1A; ECH1; RTN4IP1; DLD; DHRS11; PGM1; PPARD; DLAT; PPARA; BLVRA; BNIP3; HADH; GSTO1; UEVLD; MAOA; COX10; GPX8; CYP2J2; NCF2; NCF4; CROT; MSRB3; ACOXL; FABP1; RDH5; N…	979	860
single-organism localization	2.13e-11	7.54e-10	GO:1902578	b	2	CD38; TAP1; TGM2; TAP2; SYTL1; SLC6A6; TIMP1; KCNE3; TLN2; SCG5; SEC24B; LIN7C; AFG3L2; PKP2; KIFAP3; SLC27A4; DBN1; IGKC; SLC25A13; FURIN; LBP; DLG3; GPAM; EXPH5; NFE2L2; CPT2; PRNP; FGR; SLC12A4; MICAL3; SYTL4; CDH1; LYN; MTMR2; SLC36A1; SLC38A4; DPP10; C2CD5; HK2; HK3; SPAG4; UNC13D; AQP8; SPPL3; LPL; GUK1; OPA1; SLC15A3; PRAF2; PAFAH1B1; KCNMB1; SOCS1; AKAP1; HYAL2; ARPC1A; GM2A; SNAP29; ADAM…	3030	2625
establishment of localization	2.24e-11	7.54e-10	GO:0051234	b	2	TAP1; TAP2; NCBP1; AP1M2; SCG5; B2M; DUOXA2; SYNPR; IGKC; DLG3; SLC28A3; PRNP; ABCD3; SLC38A4; DYSF; AP5M1; SPPL3; GOLIM4; OPA1; TMEM184B; TMEM184C; CXCL16; TRAPPC8; AKAP1; GM2A; SNAP29; TSG101; ATP6V1F; HINFP; QSOX1; MFSD12; DENND4C; TST; CHKA; LMTK2; TAPBP; APOE; LILRB2; APOO; PPARD; GPAM; PPARA; HCK; BNIP3; GSTO1; ATAD1; DNAJC1; TCIRG1; SLC22A5; FLNA; VWF; CROT; AFTPH; SLC4A4; ADCYAP1; PHAX; S…	4743	4084
transport	7.83e-12	9.87e-10	GO:0006810	b	3	TAP1; TAP2; NCBP1; AP1M2; SCG5; B2M; PGAP2; SYNPR; IGKC; DLG3; SLC28A3; PRNP; ABCD3; SLC38A4; DYSF; AP5M1; SPPL3; GOLIM4; OPA1; TMEM184B; TMEM184C; CXCL16; TRAPPC8; AKAP1; GM2A; SNAP29; TSG101; ATP6V1F; QSOX1; MFSD12; DENND4C; TST; CHKA; LMTK2; TAPBP; APOE; LILRB2; APOO; PPARD; GPAM; PPARA; HCK; BNIP3; GSTO1; ATAD1; DNAJC1; TCIRG1; SLC22A5; FLNA; VWF; CROT; AFTPH; SLC4A4; ADCYAP1; PHAX; SLC22A23;…	4614	3973
single-organism cellular process	6.24e-11	1.42e-09	GO:0044763	b	2	PGAP2; RNF10; FHIT; AP1M2; SCG5; PCSK1; OCLN; B2M; ANKS4B; DBN1; IGKC; NCBP1; DLG3; TYROBP; PQLC3; PRNP; ABCD3; VASH1; DYSF; GRINA; PTGR1; SPPL3; SMARCD3; OPA1; CXCL16; STRBP; COL7A1; LST1; GM2A; SNAP29; ENC1; NAA35; TSG101; CAPZB; HMGN5; ATP6V1F; HINFP; ALDH3A2; QSOX1; MMP19; PUM2; MGST3; MGST1; DENND4C; TPK1; TST; CHKA; KIF3C; APOE; LILRB2; APOO; DLD; ISG15; MYL9; HOXB9; OGDH; DSP; PPARD; GPAM;…	10315	8957
immune response	7.01e-11	1.42e-09	GO:0006955	b	2	CD38; TAP1; TAP2; B2M; IGKC; S100A14; LBP; C1RL; IL12RB1; WAS; PSMB10; PRNP; FGR; RELT; CTSC; IFITM2; LYN; IFITM3; HLA-DPB1; IFITM1; IFI35; CRCP; IFI30; SPPL3; CXCL16; CXCL1; CXCL3; CXCL2; SOCS1; SOCS3; LST1; CXCL6; ARPC1B; ARPC1A; C1QB; C1QA; MEFV; BST2; SPPL2A; CD300C; MAVS; CCL3; HLA-C; HLA-A; HLA-G; HLA-F; HLA-E; PUM2; PUM1; LAIR1; ADAM8; HCST; IFIT5; CYSLTR2; TNFRSF18; LILRB2; C4BPA; DMBT1; …	1578	1296
organic acid metabolic process	3.67e-11	3.7e-09	GO:0006082	b	3	GSS; PLOD1; MPC2; SLC6A6; CS; OGDH; GPAM; ECH1; CYP4F12; CPT2; ABCD3; GOT1; ENTPD5; TBXAS1; HK2; HK3; P4HB; PTGR1; ETFDH; LPL; PHGDH; EHHADH; HPSE; NFS1; ATP8B1; DDAH1; RENBP; ACOXL; ALDH3A2; FABP1; GLUL; TST; ACADM; PDHX; IARS2; SCD; PPARGC1A; NARS; PC; NR5A2; GBA2; DLD; ACSF2; VNN1; PGM1; PPARD; DLAT; PPARA; DDC; DECR1; LARS; HADH; ABCG2; GSTO1; ERLIN2; AHCYL2; UEVLD; ANXA1; HS6ST1; ELOVL1; CYP…	1087	947
immune effector process	2.31e-10	3.88e-09	GO:0002252	b	2	TAP1; AP1M2; B2M; IGKC; LBP; GPAM; C1RL; IL12RB1; FGR; LYN; IFITM3; IFITM2; IFITM1; CTSC; CRCP; CXCL6; ARPC1B; ARPC1A; C1QB; C1QA; HYAL2; MAVS; CCL3; HLA-A; HLA-E; PUM2; PUM1; IFIT5; C4BPA; MZB1; DMBT1; ISG15; PIK3R1; TRAF3IP2; FCN3; FCN1; GBP1; BST2; MB21D1; HCK; BNIP3; IRF1; DHX58; HLX; TYROBP; BATF; SEC14L1; TNIK; PTAFR; IGLC1; FABP1; GPRC5B; FCER1G; FZD5; STAT1; MAPK1; PML; C2; CADM1; BNIP3L;…	841	682
defense response	8.57e-11	7.12e-09	GO:0006952	b	3	TAP1; DUOXA2; AP1M2; B2M; IGKC; S100A14; ADAMTS5; LBP; GPAM; C1RL; IL12RB1; NFE2L2; GSDMD; FGR; RELT; IFITM2; WAS; LYN; IFITM3; HLA-DPB1; IFITM1; IFI35; CRCP; IFI30; LPL; NFKBIZ; CXCL16; CXCL1; CXCL3; CXCL2; SOCS1; SOCS3; CXCL6; HYAL2; C1QB; C1QA; MEFV; BST2; CD300C; MAVS; CCL3; HLA-C; HLA-A; HLA-G; HLA-F; HLA-E; PUM2; PUM1; ADAM8; IFIT5; TNFRSF18; ADORA2A; APOE; LILRB2; C4BPA; DMBT1; ISG15; HLA-…	1591	1346
single-organism transport	9.89e-11	7.12e-09	GO:0044765	b	3	CD38; TAP1; TGM2; TAP2; SYTL1; SLC6A6; TIMP1; KCNE3; SCG5; SEC24B; LIN7C; AFG3L2; ATP9B; KIFAP3; SLC27A4; MPC2; IGKC; SLC25A13; FURIN; PECAM1; UNC13D; GPAM; EXPH5; NFE2L2; CPT2; PRNP; FGR; SLC12A4; MICAL3; SYTL4; CDH1; LYN; MTMR2; SLC36A1; SLC38A4; DPP10; C2CD5; HK2; HK3; AQP8; SPPL3; LPL; GUK1; OPA1; SLC15A3; PRAF2; PAFAH1B1; KCNMB1; SOCS1; AKAP1; HYAL2; ARPC1A; GM2A; SNAP29; ADAM8; ADAM9; ATP8B…	2819	2434
innate immune response	1.62e-10	1.02e-08	GO:0045087	b	3	TAP1; B2M; IGKC; S100A14; LBP; C1RL; IL12RB1; GSDMD; FGR; PSMB8; LYN; IFITM3; IFITM2; IFITM1; IFI35; IFI30; CXCL16; CRCP; SOCS1; SOCS3; C1QB; C1QA; MEFV; BST2; MAVS; CCL3; HLA-C; HLA-A; HLA-G; HLA-F; HLA-E; PUM2; PUM1; ADAM8; IFIT5; C4BPA; DMBT1; ISG15; HLA-DQB2; FCN3; FCN1; GBP2; GBP1; VNN1; GBP6; MB21D1; HCK; IRF1; RPS6KA3; STAT1; TYROBP; AIF1; NCF2; PSMB10; SEC14L1; PTAFR; IGLC1; FCER1G; DHX58…	835	688
endoplasmic reticulum	1.11e-09	4.08e-08	GO:0005783	c	4	TAP1; TGM2; TAP2; FKBP10; FKBP11; B2M; DUOXA2; KIFAP3; ANKS4B; FURIN; ADAMTS5; SLC35G1; AHCYL2; CYP4F12; SLC28A3; PRNP; TOR3A; PTP4A1; HLA-DPB1; ENTPD5; TBXAS1; P4HB; CTSC; SPPL3; SEC24B; CYP4X1; COL7A1; PLD3; HYAL2; APOL2; ATP8B1; SPPL2A; CFTR; ALDH3A2; HLA-A; HLA-G; HLA-F; HLA-E; MGST3; GLUL; MGST1; ARHGAP5; WNT4; TMEM132A; APOE; SCD; PLA2G12A; NPC2; DERL3; PIK3R1; HLA-DQB2; RNF139; GBA2; GUCY2…	1652	1418
bounding membrane of organelle	2.12e-09	4.5e-08	GO:0098588	c	3	SYTL4; PGAP2; LRPPRC; AP1M2; SEC24B; B2M; SLC15A3; SYNPR; FURIN; PECAM1; GPAM; PRNP; PRAF2; MTCH2; SLC12A4; ABCD3; MTMR2; CUL3; IFITM3; HLA-DPB1; HK2; COG2; CTSC; AP5M1; PEX11A; SPPL3; GOLIM4; OPA1; USP30; LRP6; MDM2; ROR2; AKAP1; HPSE; COL7A1; LST1; HYAL2; SNAP29; ADAM8; ACER3; SPPL2A; MAVS; RGP1; CFTR; TSG101; ANXA1; ATP6V1F; ST3GAL2; ALDH3A2; HLA-A; EVC; HLA-G; HLA-F; HLA-E; MGST1; ARFGAP3; PS…	1718	1539
mitochondrial matrix	1.71e-09	5.24e-08	GO:0005759	c	4	MRPL27; LRPPRC; MRPL37; GRSF1; MTERF1; NDUFAF7; MRPL35; LYRM7; MDH2; ME2; ATP5B; TST; ACADM; ERAL1; ATP5C1; OGDH; IDH3B; GUF1; DARS2; CBR4; ATP5A1; HADHA; MRPS33; KIAA0391; PC; MIPEP; PDHX; IARS2; ETFA; IDH3A; HMGCS2; PDHA1; MRPL15; MRPS9; DLD; NARS2; ACSF2; SUPV3L1; COASY; ETFDH; DLAT; PDSS1; CS; HADH; MRPS5; AKAP1; DLST; NSUN3; MRPS22; NFS1; NDUFS1; NDUFS2; NDUFS3; DGUOK; DECR1; CHPF; GFM2; ATP…	414	372
oxoacid metabolic process	5.5e-11	5.6e-08	GO:0043436	b	4	GSS; PLOD1; MPC2; SLC6A6; CS; OGDH; GPAM; ECH1; CYP4F12; CPT2; ABCD3; GOT1; ENTPD5; TBXAS1; HK2; HK3; P4HB; PTGR1; ETFDH; LPL; PHGDH; EHHADH; HPSE; NFS1; ATP8B1; DDAH1; RENBP; ACOXL; ALDH3A2; FABP1; GLUL; ACADM; PDHX; IARS2; SCD; PPARGC1A; NARS; PC; NR5A2; GBA2; DLD; ACSF2; VNN1; PGM1; PPARD; DLAT; PPARA; DDC; DECR1; LARS; HADH; GSTO1; ERLIN2; AHCYL2; UEVLD; ANXA1; HS6ST1; ELOVL1; CYP2J2; PSMB10;…	1070	931
organophosphate metabolic process	1.25e-09	6.99e-08	GO:0019637	b	3	PGAP2; MPC2; FHIT; NDUFB9; DCTPP1; SLC25A13; DLG3; GPAM; MPP3; FGR; MAGI3; LYN; MTMR2; ENTPD5; HK2; HK3; NOD2; LPL; GUK1; PAFAH1B1; GMPR; NFS1; PPIP5K1; DLST; PLCE1; UQCRFS1; UQCRC2; ATP5L; IRS1; TPK1; COASY; CHKA; ATP5C1; ADORA2A; PANK3; APOE; PLA2G12A; PPARGC1A; PIK3R3; PIK3R1; GUCA2A; PDHX; GUCY2C; PTAFR; DLD; RHOQ; OGDH; PLA1A; PGM1; PPARD; MB21D1; PPARA; FGF2; GPHN; PLA2G16; TCIRG1; PDZD3; A…	1118	957
generation of precursor metabolites and energy	3.14e-09	1.58e-07	GO:0006091	b	3	SCO1; NDUFB9; CROT; ENTPD5; CYCS; MDH2; MDH1; PRKCDBP; ATP5B; GYG1; ACADM; COX5A; ATP5C1; UQCRC2; NDUFV1; IDH3B; FASTKD1; SLC25A13; PPARGC1A; PHKB; SLC25A3; ETFA; IDH3A; NOS2; PDHA1; DLD; HK2; HK3; OGDH; ETFDH; PGM1; COX4I1; DLAT; PPARA; CS; BNIP3; XYLB; PPP1CB; PPP1CC; PPARD; AK2; PFKFB3; PFKFB2; IRS1; NDUFS1; NDUFS2; NDUFS3; DLST; COX10; UQCRFS1; SDHB; COX7B	373	321
regulation of immune system process	3.7e-09	1.7e-07	GO:0002682	b	3	CD38; TAP1; TAP2; AP1M2; B2M; IGKC; S100A14; LBP; MAP3K8; GPAM; C1RL; TYROBP; NFE2L2; CCDC88B; PRNP; FGR; LYN; HLA-DPB1; IFITM1; SPPL3; CXCL1; CXCL3; CXCL2; SOCS1; SOCS3; LST1; CXCL6; ARPC1B; ARPC1A; C1QB; C1QA; BST2; SPPL2A; CD300C; MAVS; CCL3; HLA-C; HLA-A; HLA-G; HLA-F; HLA-E; PUM2; PUM1; LAIR1; ADAM8; HCST; TNFRSF18; LILRB2; C4BPA; MZB1; DMBT1; ISG15; PIK3R1; HLA-DQB2; TRAF3IP2; FCN3; FCN1; V…	1462	1229
regulation of immune response	3.62e-10	1.84e-07	GO:0050776	b	4	CD38; TAP1; B2M; IGKC; S100A14; LBP; C1RL; TYROBP; PRNP; FGR; LYN; HLA-DPB1; IFITM1; SPPL3; SOCS1; SOCS3; ARPC1B; ARPC1A; C1QB; C1QA; BST2; SPPL2A; CD300C; MAVS; HLA-C; HLA-A; HLA-G; HLA-F; HLA-E; PUM2; PUM1; LAIR1; ADAM8; HCST; LILRB2; C4BPA; DMBT1; PIK3R1; HLA-DQB2; FCN3; FCN1; GBP1; PRKACB; MB21D1; HCK; IRF1; RPS6KA3; DHX58; HLX; IL12RB1; PSMB10; SEC14L1; PTAFR; IGLC1; ADCYAP1; GPRC5B; FCER1G;…	906	741
cellular lipid metabolic process	5.07e-09	2.13e-07	GO:0044255	b	3	RDH5; PGAP2; ACHE; GPAM; ECH1; CYP4F12; EHHADH; CPT2; FGR; LYN; MTMR2; TBXAS1; NOD2; PTGR1; ETFDH; LPL; SMARCD3; HELZ2; PAFAH1B1; GM2A; ANXA1; ST3GAL2; ALDH3A2; HSPG2; ALG6; SERINC2; CHKA; PDHX; APOE; SCD; PLA2G12A; PPARGC1A; NPC2; PIK3R3; PIK3R1; GBA2; DLD; ACSF2; PLA1A; PPARD; DLAT; PPARA; FGF2; HADH; PLA2G16; ERLIN2; SDC2; SDC3; PPT1; GPD1L; CYP2J2; CROT; IRS1; PLCE1; ACOXL; FABP1; AKR1B10; CD…	1034	890
glycosyl compound metabolic process	5.71e-09	2.21e-07	GO:1901657	b	3	COX5A; NDUFB9; CROT; PPARA; CYCS; PPARGC1A; ATP5H; ATP5O; ADCYAP1; ATP5L; ATP5B; COASY; SLC25A13; ATP5C1; UQCRC2; DLG3; AKR1B10; CTPS2; AHCYL2; MPP3; CBR4; ATP5A1; NDUFS2; CASK; MAGI3; GBA2; CECR1; ENTPD5; OGDH; DLD; HK2; HK3; RHOQ; NDUFV1; PGM1; COX4I1; GUK1; ADA; OCLN; GPHN; PANK3; AK2; PFKFB3; PFKFB2; NFS1; NDUFS1; TYMP; NDUFS3; ATP6V0A1; DGUOK; COX10; UQCRFS1; TCIRG1; COX7B; ATP5F1	417	355
Golgi apparatus	1.01e-08	2.66e-07	GO:0005794	c	4	PGAP2; AP1M2; B2M; ATP9B; KIFAP3; ACHE; FURIN; SLC35A4; PPT1; RABAC1; PRNP; CDH1; LYN; LAP3; CUL3; HLA-DPB1; SOD3; COG2; MUC1; CTSC; SPPL3; GOLIM4; NMT2; SEC24B; LMTK2; TRAPPC8; COL7A1; LST1; HYAL2; SNAP29; ACER3; ATP8B1; BST2; SPPL2A; DPP7; RGP1; CFTR; HLA-C; HLA-A; HSPG2; HLA-G; HLA-F; HLA-E; ARFGAP3; GLYR1; PSENEN; NDRG2; WNT4; TMEM132A; ATP7B; TAPBP; APOE; MAML2; APOO; PLA2G12A; RAB11A; HLA-D…	1469	1296
positive regulation of immune system process	9.68e-10	3.29e-07	GO:0002684	b	4	CD38; TAP1; TAP2; B2M; IGKC; S100A14; LBP; MAP3K8; GPAM; C1RL; IL12RB1; CCDC88B; PRNP; FGR; PRKACB; LYN; HLA-DPB1; SPPL3; CXCL1; CXCL3; CXCL2; CXCL6; ARPC1B; ARPC1A; C1QB; C1QA; PHB; MAVS; CCL3; HLA-A; HLA-G; HLA-E; PUM2; PUM1; ADAM8; TNFRSF18; LILRB2; C4BPA; MZB1; DMBT1; ISG15; PIK3R1; HLA-DQB2; FCN3; FCN1; GBP1; VNN1; MB21D1; HCK; UBE2K; RPS6KA3; HLX; AIF1; PSMB10; SEC14L1; PTAFR; IGLC1; GPRC5B…	963	809
oxidoreductase activity	8.92e-09	4.82e-07	GO:0016491	m	2	CYP2J2; NCF2; PLOD1; COX5A; NDUFB9; ALDH3A2; PDHA1; ME2; MSRB3; MGST3; MGST1; MDH2; MDH1; GPD2; GLYR1; MICAL3; ACADM; TBXAS1; IDH3A; LOXL2; LOXL3; HSD17B11; SMOX; IDH3B; CYP4F12; SCD; HADHA; MAOA; APEX1; NDUFS3; DUOX2; PHGDH; SRD5A3; ASPHD2; PDHX; RTN4IP1; RDH11; ETFA; FMO3; NOS2; OGDH; SOD3; DLD; UGDH; DHRS11; P4HB; FAR2; NDUFV1; ETFDH; PTGR1; COX4I1; CYBA; QSOX1; IFI30; ACOXL; GPD1L; AKR1B10; B…	737	646
intracellular organelle part	2.9e-08	5.33e-07	GO:0044446	c	2	TAP1; TAP2; NCBP1; FAR2; AP1M2; PCSK1; CS; B2M; DUOXA2; ANKS4B; SYNPR; SLC35A4; OGDH; FKBP10; SLC28A3; RAB3IP; PRNP; TOR3A; ABCD3; DYSF; POLR1A; MUC1; AP5M1; SPPL3; GOLIM4; ABLIM1; OPA1; CYP4X1; TRAPPC8; AKAP1; LST1; GM2A; SNAP29; ENC1; SPPL2A; TSG101; CAPZB; HMGN5; ATP6V1F; HINFP; ALDH3A2; EVC; UBE2D2; PUM2; GTF3C2; MGST1; DBN1; TST; WNT4; TMEM132A; IFFO2; APOE; APOO; DLD; ISG15; MYL9; HOXB9; TS…	8118	7034
whole membrane	3.44e-08	5.33e-07	GO:0098805	c	2	KCNE3; LRPPRC; SYTL4; AP1M2; OPA1; USP30; B2M; SLC15A3; SYNPR; FURIN; PECAM1; GPAM; PPT1; PRNP; PRAF2; SLC12A4; CDH1; LYN; MTMR2; IFITM3; HLA-DPB1; HK2; AP5M1; PEX11A; SPPL3; GOLIM4; AFTPH; SEC24B; ATP2B1; LRP6; MDM2; ROR2; MTCH2; HPSE; AKAP1; HYAL2; SNAP29; ADAM8; BST2; SPPL2A; MAVS; CFTR; TSG101; ANXA1; ATP6V1F; ALDH3A2; HLA-A; HLA-G; HLA-F; HLA-E; MGST1; WNT4; COPZ2; RAB11A; DMBT1; PLEKHB2; HL…	1355	1214
lipid metabolic process	1.7e-08	6.11e-07	GO:0006629	b	3	RDH5; PGAP2; ACHE; GPD1L; GPAM; ECH1; CYP4F12; EHHADH; CPT2; FGR; LYN; MTMR2; TBXAS1; NOD2; PTGR1; ETFDH; LPL; SMARCD3; HELZ2; SNAI1; PAFAH1B1; PLD3; GM2A; ATP8B1; APOL1; CFTR; ANXA1; VDR; ST3GAL2; ALDH3A2; HSPG2; ALG6; IRS1; MGST3; CHKA; PDHX; APOE; SCD; PLA2G12A; PPARGC1A; PC; PIK3R3; NR5A2; PIK3R1; GBA2; DLD; ACSF2; PLA1A; PPARD; DLAT; PPARA; FGF2; HADH; PLA2G16; ERLIN2; SDC2; SDC3; PPT1; NPC2…	1315	1141
catabolic process	4.53e-08	6.54e-07	GO:0009056	b	2	FHIT; TIMP1; MAN2B1; PPP2R3A; DCTPP1; ACHE; FURIN; OGDH; CYP4F12; NFE2L2; CPT2; ADAMTS9; DERL3; ABCD3; GOT1; MTMR2; CUL3; HPSE; ENTPD5; CTSO; HK2; HK3; CTSC; ETFDH; LPL; USP30; MDM2; EHHADH; KLHL8; PAFAH1B1; COL7A1; PLD3; HYAL2; GM2A; ADAM8; ADAM9; ENC1; PHB; RGP1; DDAH1; TSG101; RENBP; RPL37A; FBXO6; PNRC2; ALDH3A2; HSPG2; UBE2D2; MMP19; IRS1; UBE2L6; GLUL; UBE2L3; TRIB2; TST; NCBP1; ACADM; APOE…	1920	1694
response to stress	6.78e-08	8.56e-07	GO:0006950	b	2	CD38; TAP1; GSS; DUOXA2; APOL1; NDUFB9; AP1M2; GSDMD; B2M; PGAP2; SLC30A9; ANKS4B; RIMS3; IGKC; S100A14; MYL9; ADAMTS5; LBP; MAP3K8; GPAM; TIMP1; MBIP; IL12RB1; NFE2L2; CCL3; DSC2; FGR; FSTL1; VASH1; ZFPM2; C1RL; MAGI3; IFITM2; WAS; LYN; IREB2; IFITM3; HLA-DPB1; IFITM1; SOD3; DYSF; HK2; GRINA; IFI35; VPS45; ETFDH; VWA1; LPL; OPA1; ATP2B1; SOCS1; MDM2; SNAI1; PAFAH1B1; ROR2; GMPR; CXCL16; CXCL1; C…	3759	3245
single-organism catabolic process	3.55e-08	1.19e-06	GO:0044712	b	3	MAN2B1; DCTPP1; ACHE; FURIN; OGDH; CYP4F12; NFE2L2; CPT2; ABCD3; GOT1; MTMR2; ENTPD5; HK2; HK3; ETFDH; LPL; EHHADH; HPSE; COL7A1; PLD3; GM2A; DDAH1; CPT1A; FBXO6; ALDH3A2; MMP19; IRS1; GLUL; TST; ACADM; APOE; PLA2G12A; PPARGC1A; ECH1; DERL3; RNF139; GBA2; DLD; MRC2; PLA1A; PGM1; PPARD; COL4A2; COL4A1; PPARA; BLVRA; HADH; PLA2G16; ERLIN2; PPT1; RNF121; CCDC47; CROT; PLCE1; ACOXL; FABP1; AKR1B10; S…	849	765
intracellular vesicle	8.25e-08	1.56e-06	GO:0097708	c	3	SYTL4; SYTL1; TIMP1; AP1M2; SCG5; PCSK1; B2M; ATP9B; SYNPR; FURIN; PECAM1; SMAGP; EXPH5; PPT1; RABAC1; VOPP1; DSC2; PRAF2; PTP4A1; MARVELD2; CDH1; MTMR2; TRPV2; IFITM3; HLA-DPB1; STAMBP; DYSF; P4HB; CTSC; AP5M1; SPPL3; GOLIM4; SEC24B; LRP6; MDM2; ROR2; LMTK2; TRAPPC8; CRCP; COL7A1; HYAL2; SNAP29; ADAM8; MEFV; BST2; SPPL2A; CFTR; TSG101; CAPZB; SNX7; HLA-C; TRAK2; HLA-A; QSOX1; HLA-G; HLA-F; HLA-E…	1672	1462
oxidoreductase complex	1.19e-07	1.58e-06	GO:1990204	c	2	PDHX; NCF2; NDUFV1; PDHA1; NDUFB9; DLD; DLST; P4HB; NCF4; OGDH; NDUFS3; NDUFS1; NDUFS2; CYBA; DLAT; GPD2; GPD1L; UQCRFS1; SDHB; UQCRC2; GMPR	100	84
carbohydrate derivative binding	6.07e-08	1.64e-06	GO:0097367	m	2	TAP1; RPS6KA6; GSS; TAP2; MYO19; MLH3; SCG5; B2M; AFG3L2; DCTPP1; ATP9B; DHX15; ADAMTS5; LBP; MAP3K8; IARS2; EHHADH; FGR; FSTL1; TOR3A; MAGI3; MAGI1; CDH1; LYN; SEPT11; HPSE; SOD3; VWA8; HK2; HK3; NOD2; LPL; GUK1; HELZ2; OPA1; ATP2B1; PAFAH1B1; ROR2; DNAJA2; LMTK2; CXCL6; HYAL2; TNIK; VIM; ATP8B1; PPIP5K1; DDX1; MYO5C; CFTR; STRADB; ACTA2; FAM20C; FBXO6; UBE2D2; UBE2L6; GLUL; ACVRL1; ST13; TRIB2;…	2230	1977
cytoplasmic vesicle	7.57e-08	1.74e-06	GO:0031410	c	4	SYTL4; SYTL1; TIMP1; AP1M2; SCG5; PCSK1; B2M; ATP9B; SYNPR; FURIN; PECAM1; SMAGP; EXPH5; PPT1; RABAC1; VOPP1; DSC2; PRAF2; PTP4A1; MARVELD2; CDH1; MTMR2; TRPV2; IFITM3; HLA-DPB1; STAMBP; DYSF; P4HB; CTSC; AP5M1; SPPL3; GOLIM4; SEC24B; VPS26A; MDM2; ROR2; LMTK2; TRAPPC8; CRCP; COL7A1; HYAL2; SNAP29; ADAM8; MEFV; BST2; SPPL2A; CFTR; TSG101; CAPZB; SNX7; HLA-C; TRAK2; HLA-A; QSOX1; HLA-G; HLA-F; HLA…	1670	1460
response to external biotic stimulus	5.67e-08	1.79e-06	GO:0043207	b	3	AP1M2; B2M; IGKC; S100A14; ADAMTS5; LBP; GPAM; NPC2; IL12RB1; COTL1; RELT; LYN; IFITM3; IFITM2; IFITM1; CRCP; CXCL16; CXCL1; CXCL3; CXCL2; SOCS1; SOCS3; CXCL6; HYAL2; ADAM9; DDX1; BST2; MAVS; ACTA2; CCL3; HLA-A; DUOX2; HLA-E; PUM2; PUM1; PIM2; IFIT5; TNFRSF18; LILRB2; PPARGC1A; DMBT1; ISG15; TRAF3IP2; FCN3; GBP1; GBP6; PPARD; MB21D1; HCK; LYZ; BNIP3; IRF1; RPS6KA3; TNFRSF1B; DHX58; CYBA; BATF2; B…	947	795
membrane protein complex	1.58e-07	1.84e-06	GO:0098796	c	2	TAP1; TSG101; LIN7C; TAP2; COX5A; NDUFB9; HLA-DPB1; HLA-C; HLA-A; DENND4C; HLA-G; HLA-F; AFTPH; STX11; B2M; ATP6V1F; ATP5O; ATP5L; VDAC3; ATP5B; RGS19; ATP5C1; UQCRC2; FCER1G; COPZ2; APOO; ATP5A1; TCIRG1; AP1M2; NDUFS3; HLA-DQB2; CDH1; RNF139; LYN; ERN1; ACVR2A; ITGB3; ITGB2; MINOS1; HOOK1; NDUFV1; ARL6IP1; AP5M1; COX4I1; HLA-E; SEC24B; VPS26A; VAMP5; USMG5; SDHB; LRP6; PSENEN; COX7B; KCNJ8; SNAP…	625	547
response to biotic stimulus	1.79e-07	2e-06	GO:0009607	b	2	AP1M2; B2M; IGKC; S100A14; ADAMTS5; LBP; GPAM; NPC2; IL12RB1; COTL1; RELT; LYN; IFITM3; IFITM2; IFITM1; CRCP; CXCL16; CXCL1; CXCL3; CXCL2; SOCS1; SOCS3; CXCL6; HYAL2; ADAM9; DDX1; BST2; MAVS; ACTA2; CCL3; HLA-A; DUOX2; HLA-E; PUM2; PUM1; PIM2; IFIT5; TNFRSF18; LILRB2; PPARGC1A; DMBT1; ISG15; TRAF3IP2; FCN3; GBP1; GBP6; PPARD; MB21D1; HCK; LYZ; BNIP3; IRF1; RPS6KA3; TNFRSF1B; DHX58; CYBA; BATF2; B…	984	826
Golgi apparatus part	1.29e-07	2.2e-06	GO:0044431	c	3	PGAP2; AP1M2; B2M; ATP9B; FURIN; SLC35A4; CDH1; CUL3; HLA-DPB1; SOD3; COG2; MUC1; CTSC; SPPL3; GOLIM4; SEC24B; TRAPPC8; COL7A1; LST1; HYAL2; SNAP29; ACER3; SPPL2A; RGP1; CFTR; HLA-C; HLA-A; HSPG2; HLA-G; HLA-F; HLA-E; ARFGAP3; PSENEN; TMEM132A; ATP7B; COPZ2; APOO; RAB11A; HLA-DQB2; GBA2; RHOQ; GBP2; GBP1; GBP4; GALNT2; SDC2; SDC3; HS6ST1; VPS52; RNF121; RFWD2; LAP3; AFTPH; PLCE1; FKTN; VPS45; FZD…	903	809
endoplasmic reticulum part	1.55e-07	2.39e-06	GO:0044432	c	3	TAP1; TAP2; FKBP10; FKBP11; B2M; DUOXA2; ANKS4B; FURIN; ADAMTS5; SLC35G1; CYP4F12; SLC28A3; TOR3A; HLA-DPB1; TBXAS1; P4HB; CTSC; SPPL3; SEC24B; CYP4X1; COL7A1; PLD3; SPPL2A; CFTR; ALDH3A2; HLA-A; HLA-G; HLA-F; HLA-E; MGST3; MGST1; PSENEN; WNT4; TMEM132A; COPZ2; SCD; MZB1; DERL3; PIK3R1; HLA-DQB2; RNF139; GBA2; GUCY2C; COL4A2; COL4A1; GALNT2; ERLIN2; ZDHHC6; DNAJC1; ERMP1; PGAP2; SHISA5; ESD; ELOV…	1172	1020
response to organic substance	9.41e-08	2.79e-06	GO:0010033	b	3	CD38; GSS; PLOD1; MPC2; NCBP1; TIMP1; B2M; DHX15; S100A14; FURIN; LBP; GPAM; MKKS; IL12RB1; NFE2L2; CCL3; FSTL1; ESRP1; CDH1; ISG15; LYN; GOT1; CDH5; CROT; IREB2; IFITM3; HLA-DPB1; IFITM1; C2CD5; MUC1; IFI35; AQP8; LPL; RNF139; ATP2B1; TRAFD1; MDM2; PAFAH1B1; ROR2; CXCL16; CXCL1; CXCL3; CXCL2; SOCS1; AKAP1; SOCS3; CXCL6; HYAL2; KLF3; ADAM9; MEFV; DDX1; BST2; UQCRFS1; MAVS; CFTR; KDM5B; ANXA1; VDR…	2850	2555
nucleoside metabolic process	1.14e-08	2.9e-06	GO:0009116	b	4	COX5A; NDUFB9; CROT; PPARA; CYCS; PPARGC1A; ATP5H; ATP5O; ADCYAP1; ATP5L; ATP5B; COASY; SLC25A13; ATP5C1; UQCRC2; DLG3; CTPS2; AHCYL2; MPP3; ATP5A1; NDUFS2; CASK; MAGI3; CECR1; ENTPD5; OGDH; DLD; HK2; HK3; RHOQ; NDUFV1; PGM1; COX4I1; GUK1; ADA; OCLN; GPHN; PANK3; AK2; PFKFB3; PFKFB2; NFS1; NDUFS1; TYMP; NDUFS3; ATP6V0A1; DGUOK; COX10; UQCRFS1; TCIRG1; COX7B; ATP5F1	395	333
regulation of biological quality	3.05e-07	3.08e-06	GO:0065008	b	2	CD38; TAP1; TGM2; TAP2; SYTL1; KCNE3; ZFPM2; TLN2; SCG5; PCSK1; LIN7C; B2M; DUOXA2; PKP2; SCO1; DBN1; IGKC; S100A14; FURIN; LBP; SLC35G1; NPC2; CYP4F12; NFE2L2; PSMB10; DSC2; FGR; PRNP; SLC12A4; RENBP; PTBP3; PLXND1; LYN; GOT1; MTMR2; IREB2; TBXAS1; HK2; HK3; GRINA; NOD2; AQP8; PEX11A; SPPL3; LPL; RNF139; ATP2B1; MDM2; PAFAH1B1; SGK2; HPSE; TRPM7; SPAG4; AKAP1; LST1; HYAL2; ARPC1A; GM2A; STXBP3; …	3455	3015
adherens junction	3.83e-07	5.42e-06	GO:0005912	c	3	TGM2; RPL37A; RFWD2; TSPAN4; PTK7; RPL6; TLN2; LAP3; HSPG2; CHP1; LIN7C; B2M; LIMS1; PKP2; CTNND1; EPB41L5; ADAM9; CD9; MRC2; SMAGP; CD81; DSC2; CASK; FHL3; MAPK1; MAGI1; ATAT1; CDH1; LYN; BSG; CDH5; CADM1; ANXA1; ITGB3; LIMK1; ANXA5; ENG; P4HB; DSP; DOCK7; FES; CFL1; HCK; PPP1CB; PPP1CC; ACTN4; ARPC1B; PDCD6IP; VIM; CPNE3; MCAM; DCAF6; LIMA1; FLNA; FLNB	470	401
extracellular matrix	5.65e-07	5.84e-06	GO:0031012	c	2	TIMP1; HSPG2; MMP19; EMID1; AGRN; CPZ; AEBP1; SMOC2; LAMB2; SOD3; ADAMTS5; SERPINA1; LOXL2; APOE; CLEC3B; ADAMTS9; CASK; CRIP2; LMCD1; LAD1; PCOLCE; LAMA5; PODN; COL18A1; EFEMP2; VWA1; LPL; IGFBP7; COL4A1; LGALS3; ACHE; LGALS1; PI3; VWF; EMILIN2; SLPI; OLFML2B; GSTO1; COL7A1; EMILIN1; RARRES2; WNT4; CTGF; COL5A1; COL1A2; MMP9; COL6A1; TGFBI; COL6A3; COL6A2; CFP; COL4A2	427	375
cellular respiration	2.88e-08	5.87e-06	GO:0045333	b	4	COX5A; NDUFB9; CYCS; MDH2; MDH1; SLC25A13; IDH3A; UQCRC2; NDUFV1; IDH3B; FASTKD1; PPARGC1A; ETFA; NOS2; PDHA1; DLD; OGDH; ETFDH; COX4I1; DLAT; CS; BNIP3; DLST; NDUFS1; NDUFS2; NDUFS3; COX10; UQCRFS1; SDHB; COX7B	173	145
envelope	6.69e-07	6.22e-06	GO:0031975	c	2	FLVCR1; MPC2; LRPPRC; NDUFB9; AFG3L2; SCO1; SLC25A16; SLC25A13; OGDH; GPAM; ZNF383; CPT2; PRNP; FGR; LYN; MRPL37; MRPL35; MRPS9; SLC25A3; SPAG4; ETFDH; OPA1; USP30; PAFAH1B1; MTCH2; AKAP1; PHB; UQCRFS1; MAVS; UQCRC2; MRPL24; MRPL27; ALDH3A2; PUM2; MGST3; MGST1; TST; ATP5C1; APOO; TTC19; MRPL15; NDUFV1; BNIP3; HADH; ABCG2; GSTO1; USMG5; SLC25A48; UQCC1; MRPS22; PTCD3; SHISA5; MAOA; ANXA1; COX10; T…	1126	967
organelle envelope	5.22e-07	6.83e-06	GO:0031967	c	3	FLVCR1; MPC2; LRPPRC; NDUFB9; AFG3L2; SCO1; SLC25A16; SLC25A13; OGDH; GPAM; ZNF383; CPT2; PRNP; FGR; LYN; MRPL37; MRPL35; MRPS9; SLC25A3; SPAG4; ETFDH; OPA1; USP30; PAFAH1B1; MTCH2; AKAP1; PHB; UQCRFS1; MAVS; UQCRC2; MRPL24; MRPL27; ALDH3A2; PUM2; MGST3; MGST1; TST; ATP5C1; APOO; TTC19; MRPL15; NDUFV1; BNIP3; HADH; ABCG2; GSTO1; USMG5; SLC25A48; UQCC1; MRPS22; PTCD3; SHISA5; MAOA; ANXA1; COX10; T…	1120	962
MHC protein complex	3.37e-07	6.9e-06	GO:0042611	c	4	HLA-DPB1; HLA-C; HLA-A; HLA-G; HLA-F; HLA-E; B2M; HLA-DQB2; HLA-DMB; HLA-DMA	27	21
cellular response to chemical stimulus	2.47e-07	6.91e-06	GO:0070887	b	3	HDAC1; MPC2; NCBP1; B2M; S100A14; HLA-E; FURIN; LBP; GPAM; IL12RB1; NFE2L2; CCL3; PRNP; FSTL1; ESRP1; IFITM2; CDH1; ISG15; LYN; GOT1; CDH5; IREB2; IFITM3; HLA-DPB1; IFITM1; SOD3; C2CD5; MUC1; IFI35; IL2RB; AQP8; ATP2B1; MDM2; PAFAH1B1; ROR2; CXCL16; CXCL1; CXCL3; CXCL2; SOCS1; AKAP1; SOCS3; CXCL6; EPB41L5; HYAL2; KLF3; ADAM8; ADAM9; BST2; MAVS; CFTR; KDM5B; ANXA1; VDR; HLA-C; HLA-A; DUOX2; HLA-G;…	2626	2337
activation of immune response	7.59e-07	6.97e-06	GO:0002253	b	2	CD38; PSMB10; SEC14L1; LIMK1; FCGR3A; PUM2; PHB; PUM1; IGLC1; ELF1; IGKC; S100A14; LBP; FCER1G; DHX58; C4BPA; PRNP; THEMIS2; FGR; DMBT1; MAPK1; PIK3R1; HLA-DQB2; C2; LYN; C1QA; NOD2; FCN3; HLA-DPB1; FCN1; ITGB2; UBE2D2; GBP1; PSMB8; PSME2; PSME1; SPPL3; CYBA; MB21D1; ADA; LGALS3; HCK; WAS; IRF1; RPS6KA3; C1RL; CFI; ARPC1B; ARPC1A; CFB; C1QB; ADAM8; PSMB9; PRKACB; C1S; C1R; MAVS; CFP	557	441
energy derivation by oxidation of organic compounds	3.11e-07	8.25e-06	GO:0015980	b	3	COX5A; NDUFB9; CYCS; MDH2; MDH1; PRKCDBP; GYG1; ACADM; IDH3A; UQCRC2; NDUFV1; IDH3B; FASTKD1; SLC25A13; PPARGC1A; PHKB; ETFA; NOS2; PDHA1; DLD; OGDH; ETFDH; PGM1; COX4I1; DLAT; CS; BNIP3; PPP1CB; PPP1CC; DLST; IRS1; NDUFS1; NDUFS2; NDUFS3; COX10; UQCRFS1; SDHB; COX7B	274	232
mitochondrial membrane part	1.07e-06	9.04e-06	GO:0044455	c	2	COX5A; NDUFB9; ATP5H; ATP5O; ATP5L; ATP5B; MICU2; ATP5C1; NDUFV1; APOO; ATP5A1; MINOS1; LYN; CPT1A; ETFDH; COX4I1; OPA1; BNIP3; USMG5; AKAP1; COX7B; NDUFS1; NDUFS2; NDUFS3; UQCRFS1; SDHB; UQCRC2; BID; ATP5F1	189	161
response to other organism	5.67e-08	9.63e-06	GO:0051707	b	4	AP1M2; B2M; IGKC; S100A14; ADAMTS5; LBP; GPAM; NPC2; IL12RB1; COTL1; RELT; LYN; IFITM3; IFITM2; IFITM1; CRCP; CXCL16; CXCL1; CXCL3; CXCL2; SOCS1; SOCS3; CXCL6; HYAL2; ADAM9; DDX1; BST2; MAVS; ACTA2; CCL3; HLA-A; DUOX2; HLA-E; PUM2; PUM1; PIM2; IFIT5; TNFRSF18; LILRB2; PPARGC1A; DMBT1; ISG15; TRAF3IP2; FCN3; GBP1; GBP6; PPARD; MB21D1; HCK; LYZ; BNIP3; IRF1; RPS6KA3; TNFRSF1B; DHX58; CYBA; BATF2; B…	947	795
small molecule binding	9.31e-07	1.27e-05	GO:0036094	m	2	TAP1; RPS6KA6; GSS; PLOD1; FHIT; MLH3; SCG5; TAP2; DCTPP1; ATP9B; DHX15; MAP3K8; NPC2; CSNK2A3; FGR; AFG3L2; ESRP1; MICAL3; MAGI3; MAGI1; PTBP3; LYN; GOT1; SEPT11; FMO3; LARP6; HK2; HK3; NOD2; ETFDH; GUK1; HELZ2; OPA1; ATP2B1; EHHADH; ROR2; DNAJA2; CRCP; LMTK2; RBM47; DYRK3; ATP8B1; PPIP5K1; DDX1; MYO5C; CFTR; STRADB; ACTA2; VDR; ACOXL; ME2; UBE2D2; UBE2L6; GLUL; ACVRL1; ST13; TRIB2; GLYR1; ARHGA…	2649	2326
antigen binding	9.42e-07	1.27e-05	GO:0003823	m	2	TAP1; HLA-DPB1; FCN3; PPP2R1A; CD81; HLA-A; SLC7A5; HLA-G; HLA-F; HLA-E; TAPBP; HLA-C; IGLC1; TSPAN4; IGKC; HLA-DMB; LILRA3; HLA-DMA	156	72
antigen processing and presentation of peptide antigen via MHC class I	9.5e-08	1.38e-05	GO:0002474	b	4	TAP1; NCF2; FCER1G; TAP2; NCF4; HLA-C; PSME2; SEC24B; PSMB10; HLA-G; HLA-F; IFI30; PSME1; TAPBP; B2M; CYBA; HLA-E; PSMB9; PSMB8; HLA-A; ABCB1	92	83
anchoring junction	1.81e-06	1.4e-05	GO:0070161	c	2	TGM2; RPL37A; RFWD2; TSPAN4; PTK7; RPL6; TLN2; LAP3; HSPG2; CHP1; LIN7C; B2M; LIMS1; PKP2; CTNND1; EPB41L5; ADAM9; CD9; MRC2; SMAGP; CD81; DSC2; CASK; FHL3; MAPK1; MAGI1; ATAT1; CDH1; LYN; BSG; CDH5; CADM1; ANXA1; ITGB3; LIMK1; ANXA5; ENG; P4HB; DSP; DOCK7; FES; CFL1; HCK; PPP1CB; PPP1CC; ACTN4; ARPC1B; PDCD6IP; VIM; CPNE3; MCAM; DCAF6; LIMA1; FLNA; FLNB	491	421
lipid oxidation	1.48e-07	1.7e-05	GO:0034440	b	4	CPT1A; ETFA; HADHA; HADH; ALDH3A2; CROT; CPT2; SCP2; IRS1; ETFDH; PPARGC1A; ECH1; PPARD; ABCD3; ACOXL; FABP1; DECR1; EHHADH; ACADM; PPARA; PHYH	95	85
organonitrogen compound biosynthetic process	1.5e-07	1.7e-05	GO:1901566	b	4	GSS; NCBP1; PCSK1; DNAJC1; SLC25A16; SLC25A13; FURIN; EIF3K; IARS2; NFE2L2; GOT1; IREB2; MRPL37; MRPL35; LARP6; SLC25A3; NARS2; MRPS5; GUK1; PHGDH; RNF139; GMPR; EIF4G3; NFS1; DARS2; ENC1; PTAFR; UQCC1; MRPL24; MRPL27; RPL37A; PPA1; ST3GAL2; ALDH3A2; HSPG2; LRPPRC; COPS5; PUM2; MGST3; GLUL; MGST1; TPK1; MAPKAPK5; CHKA; ATP5C1; ADORA2A; PANK3; APOE; METAP1; PPARGC1A; NARS; GUCA2A; DDX1; GUCY2C; MR…	1407	1233
lumenal side of endoplasmic reticulum membrane	1.56e-06	1.87e-05	GO:0098553	c	3	HLA-DPB1; HLA-C; HLA-A; HLA-G; HLA-F; HLA-E; TAPBP; SPPL3; HLA-DQB2; SPPL2A	29	24
basement membrane	1.65e-06	1.87e-05	GO:0005604	c	3	EFEMP2; LOXL2; GSTO1; COL7A1; TIMP1; COL18A1; HSPG2; CASK; VWA1; AGRN; SMOC2; COL5A1; LAD1; COL4A2; COL4A1; TGFBI; ACHE; LAMB2; LAMA5	95	82
phosphorus metabolic process	9.69e-07	2.44e-05	GO:0006793	b	3	PGM2L1; PGAP2; MPC2; FHIT; NDUFB9; PPP2R3A; PPARGC1A; DCTPP1; SLC25A13; SAMHD1; PECAM1; MAP3K8; GPAM; MBIP; MPP3; PPT1; PRNP; FGR; RELT; PSMB8; PTP4A1; LYN; MTMR2; CUL3; ENTPD5; DLG3; HK2; HK3; NOD2; CTPS2; SPPL3; LPL; GUK1; PRDX4; PAFAH1B1; ROR2; GMPR; LMTK2; SOCS1; AKAP1; SOCS3; PTPN13; HYAL2; TNIK; ADAM8; ADAM9; NFS1; OXSR1; PPIP5K1; DGKD; AK2; PTAFR; UQCRFS1; MAVS; UQCRC2; STRADB; TSG101; CCL…	3174	2775
antigen processing and presentation of peptide antigen	1.07e-06	2.57e-05	GO:0048002	b	3	TAP1; NCF2; TAP2; NCF4; HLA-C; HLA-A; HLA-G; HLA-F; HLA-E; B2M; KIFAP3; FCER1G; PSMB10; AP1M2; ABCB1; HLA-DQB2; HLA-DPB1; PSME2; IFI30; PSME1; CYBA; DYNC1LI2; SEC24B; KIF3C; TAPBP; PSMB9; PSMB8; HLA-DMB; HLA-DMA	181	161
nucleobase-containing small molecule metabolic process	1.16e-06	2.57e-05	GO:0055086	b	3	UQCRC2; FHIT; NDUFB9; CECR1; CROT; PPARA; ENTPD5; CYCS; PPARGC1A; PDHA1; ATP5O; MDH2; ADCYAP1; ME2; ATP5B; COASY; SLC25A13; GPD1L; COX5A; ATP5C1; ADORA2A; DLG3; APOE; CTPS2; AHCYL2; MPP3; ATP5A1; NDUFS2; CASK; MAPK1; MAGI3; GUCA2A; OGDH; PDHX; NOS2; GUCY2C; MDH1; DLD; HK2; HK3; RHOQ; NDUFV1; MPC2; PGM1; COX4I1; IDH3B; GUK1; MB21D1; ATP5L; ADA; OCLN; ADM; GMPR; GPHN; PANK3; SAMHD1; AK2; PFKFB3; PF…	720	621
antigen processing and presentation of exogenous antigen	1.17e-06	2.57e-05	GO:0019884	b	3	TAP1; NCF2; TAP2; NCF4; HLA-C; HLA-A; HLA-G; HLA-F; HLA-E; B2M; KIFAP3; FCER1G; PSMB10; AP1M2; ABCB1; HLA-DQB2; HLA-DPB1; PSME2; IFI30; PSME1; CYBA; DYNC1LI2; SEC24B; KIF3C; PSMB9; PSMB8; HLA-DMB; HLA-DMA	169	153
tricarboxylic acid cycle	1.42e-06	2.98e-05	GO:0006099	b	3	IDH3A; OGDH; PDHA1; DLD; DLST; DLAT; MDH2; MDH1; CS; SDHB; IDH3B	29	29
ion transport	3.93e-07	3.42e-05	GO:0006811	b	4	KCNE3; MPC2; SLC6A6; B2M; SLC30A9; PKP2; SCO1; SLC25A13; DLG3; SLC35G1; ARHGEF9; CPT2; PRNP; PRAF2; SLC12A4; TTYH3; LYN; CROT; IREB2; SLC38A4; DPP10; SLC25A3; AQP8; ATP2B1; SLC15A3; SLC17A9; KCNMB1; LMTK2; SLC2A6; ATP8B1; ATP5H; APOL1; PTAFR; UQCRFS1; CFTR; ATP9B; ANXA1; VDR; OXSR1; SLC7A5; KCND3; SERINC2; SLC31A2; ATP7B; ATP5C1; APOE; LILRB2; SLC9A2; PPARGC1A; SLC35A4; NPC2; TRPM7; ORAI2; BHLHA1…	1554	1364
antigen processing and presentation of endogenous peptide antigen	4.01e-07	3.42e-05	GO:0002483	b	4	TAP1; TAP2; HLA-C; HLA-A; ABCB1; HLA-E; TAPBP; B2M	15	13
organic substance transport	4.17e-07	3.42e-05	GO:0071702	b	4	CD38; TAP1; LIN7C; TAP2; SYTL1; NCBP1; RAB3IP; AP1M2; SCG5; FLVCR1; AFG3L2; ATP9B; SLC27A4; MPC2; SLC25A13; SLC6A6; PGAP2; LBP; GPAM; EXPH5; NPC2; SELENBP1; NFE2L2; CPT2; GSDMD; FGR; MIPEP; CDH1; LYN; SLC38A4; JAKMIP1; C2CD5; HK2; HK3; NOD2; AQP8; AP5M1; SPPL3; LPL; GUK1; SEC24B; VPS26A; MDM2; PAFAH1B1; LMTK2; DUOXA2; TRAPPC8; SOCS1; AKAP1; HYAL2; GM2A; SNAP29; ADAM8; ADAM9; ATP8B1; APOL1; SLC2A6…	2633	2327
antigen processing and presentation of exogenous peptide antigen	4.37e-07	3.42e-05	GO:0002478	b	4	TAP1; NCF2; TAP2; NCF4; HLA-C; HLA-A; HLA-G; HLA-F; HLA-E; B2M; KIFAP3; FCER1G; PSMB10; AP1M2; ABCB1; HLA-DQB2; HLA-DPB1; PSME2; IFI30; PSME1; CYBA; DYNC1LI2; SEC24B; KIF3C; PSMB9; PSMB8; HLA-DMB; HLA-DMA	162	146
active transmembrane transporter activity	5.37e-07	3.61e-05	GO:0022804	m	3	TAP1; TAP2; SLC6A6; CDH17; ANKH; SLC7A5; SLC5A1; ATP6V1F; ATP5O; SLC25A16; SLC5A8; ATP5B; ATP7B; ATP5C1; TCIRG1; SLC37A1; SLC9A2; SLC28A3; ATP5A1; SLC36A1; SLC35A4; SLC12A4; ABCB1; ABCB7; ABCD3; SLCO4A1; SLC6A14; SLC38A4; ANXA5; SLC25A3; SLC6A20; SLC24A3; SLC26A3; ATP2B1; SLC15A3; SLC20A2; ABCG2; SLC4A4; SLC2A6; SLC16A5; TAPBP; SLC22A5; ATP6V0A1; ATP6V1G1; ABCC3; CFTR; ATP5F1	357	324
anion binding	5.39e-07	3.61e-05	GO:0043168	m	3	TAP1; SYTL4; GSS; PLOD1; SYTL1; SLC6A6; MLH3; SCG5; TAP2; ATP9B; DHX15; ADAMTS5; MAP3K8; IARS2; PAFAH1B1; FGR; FSTL1; AFG3L2; TOR3A; MICAL3; MAGI3; MAGI1; LYN; GOT1; SEPT11; FMO3; SOD3; DYSF; HK2; HK3; CTSC; ETFDH; LPL; GUK1; ACVRL1; OPA1; ATP2B1; EHHADH; ROR2; DNAJA2; LMTK2; CXCL6; TNIK; NFS1; ATP8B1; PPIP5K1; DDX1; MYO5C; CFTR; STRADB; ACTA2; RENBP; VDR; SNX7; ACOXL; UBE2D2; UBE2L6; GLUL; MGST1…	2706	2374
TAP binding	6.19e-07	3.61e-05	GO:0046977	m	3	TAP1; TAP2; HLA-C; HLA-A; HLA-F; TAPBP	7	7
complement activation	1.8e-06	3.62e-05	GO:0006956	b	3	FCN3; FCN1; C1RL; CFI; C4BPA; CFB; C1QB; C1QA; PHB; IGLC1; C2; C1S; C1R; IGKC; CFP	128	54
extracellular space	5.13e-06	3.67e-05	GO:0005615	c	2	TIMP1; MAN2B1; PCSK1; B2M; IGKC; FURIN; ADAMTS5; LBP; DLG3; C1RL; SELENBP1; PPT1; ADAMTS9; LYZ; FSTL1; ZSWIM5; SOD3; CTSO; MUC1; CTSC; VWA1; LPL; APOO; CXCL16; CXCL1; CXCL3; CXCL2; COL7A1; CXCL6; C1QB; C1QA; ADAM9; APOL1; ACTA2; CCL3; FAM20C; CRELD2; HSPG2; SAA2; TST; ZG16B; APOE; LILRB2; TWSG1; C4BPA; ENG; MTCL1; DMBT1; CEACAM6; PCOLCE; FCN3; DPYSL3; PECAM1; IGFBP7; IGFBP5; FGF2; SIL1; CPZ; VASH…	1416	1181
cell adhesion	4.71e-06	3.96e-05	GO:0007155	b	2	TGM2; B2M; PKP2; KIFAP3; MYL9; PECAM1; MAP3K8; GPAM; SMAGP; IL12RB1; CCDC88B; PRNP; MAGI1; CDH1; LYN; CDH5; HLA-DPB1; MUC1; SIGLEC10; HPSE; COL7A1; ADAM8; ADAM9; BATF; METAP1; HLA-A; HLA-G; HLA-E; CNTN3; CNTN4; ARHGAP5; LAMB2; TNFRSF18; LILRB2; PIK3R1; HLA-DQB2; CLDN1; CLDN2; TRPM7; ACVRL1; IFT74; ENG; GBP1; VNN1; DSP; PPARD; IGFBP7; PPARA; HCK; FZD5; IRF1; SEMA5A; HLX; SDC3; FLNA; VWF; AIF1; MAD…	1439	1228
cellular lipid catabolic process	5.69e-07	4.06e-05	GO:0044242	b	4	ETFA; SPHK1; HADHA; ALDH3A2; CROT; SCP2; ACOXL; FABP1; ACADM; APOE; CYP4F12; PPT1; CPT2; ECH1; SRD5A3; ABCD3; AKR1B10; CPT1A; ETFDH; PPARD; LPL; PPARA; SLC27A4; EHHADH; GBA2; PHYH; HADH; GM2A; IRS1; DECR1	181	165
cellular response to organic substance	6.18e-07	4.06e-05	GO:0071310	b	4	MPC2; NCBP1; B2M; FURIN; LBP; GPAM; IL12RB1; NFE2L2; CCL3; FSTL1; ESRP1; CDH1; ISG15; LYN; GOT1; CDH5; IFITM3; HLA-DPB1; IFITM1; C2CD5; MUC1; IFI35; AQP8; ATP2B1; MDM2; PAFAH1B1; ROR2; CXCL16; CXCL1; CXCL3; CXCL2; SOCS1; AKAP1; SOCS3; CXCL6; HYAL2; KLF3; ADAM9; BST2; MAVS; CFTR; KDM5B; ANXA1; VDR; HLA-C; HLA-A; DUOX2; HLA-G; HLA-F; HLA-E; COPS5; NOS2; UBE2L3; SLC29A1; DENND4C; WNT4; TNFRSF18; LIL…	2177	1952
defense response to other organism	6.38e-07	4.06e-05	GO:0098542	b	4	IFITM3; BATF; AP1M2; SEC14L1; IFITM1; HLA-E; AIMP1; PUM2; B2M; PUM1; LYZ; MDH1; FABP1; ANXA5; IGKC; IFIT5; MTSS1; ADAMTS5; LBP; FCER1G; GPAM; STAT1; IL12RB1; FGR; S100A14; ZC3H12A; DMBT1; ISG15; NOD2; PML; TRAF3IP2; HLA-A; FCN3; IFITM2; NOS2; BNIP3L; GBP1; CRCP; GBP6; BATF2; UNC13D; LGALS8; MB21D1; HCK; ADM; BNIP3; SLPI; IRF1; MAVS; SAMHD1; DHX58; CXCL6; HYAL2; KCNJ8; TNIK; CYBA; LMCD1; BST2; ISG…	592	481
antigen processing and presentation	6.04e-06	4.69e-05	GO:0019882	b	2	TAP1; NCF2; TAP2; NCF4; HLA-C; HLA-A; HLA-G; HLA-F; HLA-E; B2M; KIFAP3; FCER1G; LILRB2; PSMB10; AP1M2; ABCB1; HLA-DQB2; HLA-DPB1; NOD2; PSME2; IFI30; PSME1; CYBA; DYNC1LI2; SEC24B; WAS; KIF3C; TAPBP; PSMB9; PSMB8; HLA-DMB; HLA-DMA	225	203
inner mitochondrial membrane protein complex	2.57e-06	4.73e-05	GO:0098800	c	4	ATP5C1; NDUFV1; USMG5; COX5A; NDUFB9; APOO; ATP5A1; NDUFS2; NDUFS1; COX4I1; NDUFS3; ATP5O; ATP5L; ATP5H; ATP5B; UQCRFS1; SDHB; UQCRC2; MINOS1; ATP5F1	113	92
fatty acid metabolic process	8.37e-07	5.02e-05	GO:0006631	b	4	CYP2J2; CPT1A; SPHK1; CPT2; ALDH3A2; CROT; PPARA; SCP2; PPARGC1A; ACOXL; FABP1; SCAP; ACADM; XBP1; ETFA; GPAM; CYP4F12; SCD; HADHA; OXSM; ECH1; ACOT11; ABCD3; ANXA1; PDHX; PDHA1; TBXAS1; DLD; ACSF2; ELOVL1; PTGR1; ETFDH; PPARD; LPL; GGT5; SLC27A4; EHHADH; PHYH; HADH; ERLIN2; IRS1; DLAT; CYP2C18; CBR4; DECR1	366	309
myelin sheath	7.87e-06	5.23e-05	GO:0043209	c	2	COX5A; MYO1D; STXBP1; PHB; GLUL; MDH2; MDH1; ATP5B; ATP5C1; ATP5A1; MARVELD2; IDH3A; PDHA1; DLD; SLC25A3; DLAT; PHGDH; GSTO1; CA2; PDCD6IP; NDUFS1; NDUFS3; DLST; UQCRFS1; UQCRC2; TUBA1A; ATP5F1	174	159
organic substance catabolic process	3.01e-06	5.84e-05	GO:1901575	b	3	FHIT; TIMP1; MAN2B1; PPP2R3A; DCTPP1; ACHE; FURIN; OGDH; CYP4F12; PPT1; CPT2; ADAMTS9; ABCD3; GOT1; MTMR2; CUL3; HPSE; ENTPD5; CTSO; HK2; HK3; CTSC; ETFDH; LPL; USP30; MDM2; EHHADH; KLHL8; PAFAH1B1; PLD3; HYAL2; GM2A; ADAM8; ADAM9; ENC1; PHB; RGP1; DDAH1; TSG101; CPT1A; RPL37A; FBXO6; PNRC2; ALDH3A2; HSPG2; UBE2D2; IRS1; UBE2L6; GLUL; UBE2L3; TRIB2; TST; NCBP1; ACADM; APOE; C4BPA; PLA2G12A; PPARG…	1819	1603
nucleoside phosphate metabolic process	1.04e-06	5.91e-05	GO:0006753	b	4	UQCRC2; FHIT; NDUFB9; CROT; PPARA; ENTPD5; CYCS; PPARGC1A; PDHA1; ATP5O; MDH2; ADCYAP1; ME2; ATP5B; COASY; SLC25A13; GPD1L; COX5A; ATP5C1; ADORA2A; DLG3; APOE; CTPS2; MPP3; ATP5A1; NDUFS2; CASK; MAGI3; GUCA2A; OGDH; PDHX; NOS2; GUCY2C; MDH1; DLD; HK2; HK3; RHOQ; NDUFV1; MPC2; PGM1; COX4I1; IDH3B; GUK1; MB21D1; ATP5L; ADA; ADM; GMPR; GPHN; PANK3; SAMHD1; AK2; PFKFB3; PFKFB2; DLST; NFS1; NDUFS1; TY…	666	575
antigen processing and presentation of endogenous antigen	3.34e-06	6.23e-05	GO:0019883	b	3	TAP1; TAP2; HLA-C; HLA-A; ABCB1; HLA-E; TAPBP; B2M	18	16
regulation of cell motility	1.22e-06	6.54e-05	GO:2000145	b	4	CCL3; SPHK1; PECAM1; TIMP1; LMO4; ONECUT1; IGFBP5; SRGAP1; IFITM1; DOCK4; PTAFR; PKP2; ZC3H12A; ADAM9; S100A14; TNFRSF18; LAMA5; LBP; APOE; MKKS; CD81; PPP2R3A; ROCK2; CSF1R; PPARGC1A; FGR; ROR2; APEX1; MAPK1; PTP4A1; PIK3R1; PLXND1; LYN; FURIN; PODN; ANXA1; ITGB3; ACVRL1; ANXA5; DPYSL3; ENG; COL18A1; MMP9; MCAM; DOCK7; ABR; PADI2; FES; ADA; LGALS3; SNAI1; WAS; FGF2; CXCL16; CXCL1; CCL11; CXCL3; …	721	633
cell-substrate junction	1.39e-05	8.63e-05	GO:0030055	c	2	TGM2; RPL37A; RFWD2; TSPAN4; PTK7; RPL6; LAP3; HSPG2; CHP1; DOCK7; B2M; LIMS1; EPB41L5; ADAM9; CD9; MRC2; CD81; TLN2; CASK; FHL3; MAPK1; CDH1; BSG; ATAT1; ANXA1; ITGB3; LIMK1; ANXA5; ENG; P4HB; MCAM; FES; CFL1; HCK; PPP1CB; PPP1CC; ACTN4; ARPC1B; PDCD6IP; VIM; CPNE3; DCAF6; LIMA1; FLNA; FLNB	399	343
regulation of locomotion	5.04e-06	9.07e-05	GO:0040012	b	3	TSG101; CCL3; SPHK1; PECAM1; TIMP1; LMO4; ONECUT1; IGFBP5; SRGAP1; IFITM1; DOCK4; PTAFR; PKP2; ZC3H12A; ADAM9; S100A14; TNFRSF18; LAMA5; LBP; APOE; MKKS; CD81; PPP2R3A; ROCK2; CSF1R; PPARGC1A; FGR; ROR2; APEX1; PC; MAPK1; PTP4A1; PIK3R1; PML; PLXND1; LYN; FURIN; PODN; ANXA1; ITGB3; ACVRL1; ANXA5; DPYSL3; ENG; COL18A1; MMP9; MCAM; DOCK7; ABR; PADI2; FES; ADA; LGALS3; SNAI1; WAS; FGF2; CXCL16; CXCL…	783	692
Golgi membrane	5.59e-06	9.36e-05	GO:0000139	c	4	PGAP2; LPCAT1; ST3GAL2; HLA-C; HLA-A; QSOX1; HLA-G; HLA-F; HLA-E; B2M; PLCE1; ARFGAP3; FKTN; SCAP; SLC35A4; TMEM132A; FURIN; SERPINA1; COPZ2; FZD5; RAB31; SACM1L; APOO; AGTRAP; CLIP3; AP1M2; CHPT1; TRAPPC10; RFWD2; HLA-DQB2; GBA2; BSG; ATP7B; CHPF2; CUL3; HLA-DPB1; COG2; ST3GAL4; GBP2; GBP1; CTSC; VPS45; GBP4; MGAT1; GOLIM4; B3GALNT1; TMEM165; ARFGEF1; SEC24B; RNF24; ST6GALNAC5; GALNT2; CHST12; C…	689	614
cofactor metabolic process	5.5e-06	9.38e-05	GO:0051186	b	3	MPC2; ELOVL1; FAR2; CROT; PPARGC1A; MDH2; MDH1; ME2; TPK1; SLC25A16; COASY; PDHX; OGDH; IDH3B; AHCYL2; PPT1; OXSM; PC; ACOT11; IREB2; CBR4; ENTPD5; PDHA1; DLD; HK2; HK3; ACSF2; VNN1; PGM1; PDSS1; DLAT; PPARA; OCLN; AKR1B10; BLVRA; GPHN; PANK3; DLST; PFKFB3; PFKFB2; GPAM; NFS1; SCD; COX10; GPD1L	375	331
single-organism biosynthetic process	5.58e-06	9.38e-05	GO:0044711	b	3	PGAP2; MPC2; PPARGC1A; SLC25A13; GPAM; ABCD3; GOT1; MTMR2; IREB2; TBXAS1; LPL; GUK1; PHGDH; SNAI1; NFS1; ACER3; PTAFR; CFTR; VDR; ST3GAL2; ALDH3A2; ALG6; MGST3; GLUL; MGST1; CHKA; ATP5C1; ADORA2A; PANK3; APOE; SCD; PLA2G12A; AGPAT5; PC; PIK3R3; PIK3R1; GUCA2A; PDHX; GUCY2C; DLD; PGM1; PPARD; DLAT; MB21D1; PPARA; FGF2; GPHN; PLA2G16; GSTO1; ERLIN2; TCIRG1; PADI2; PDZD3; HS6ST1; ELOVL1; COX10; GPD1…	1415	1257
intracellular membrane-bounded organelle	9.55e-06	0.000101466	GO:0043231	c	3	TAP1; TAP2; RNF10; FHIT; FAR2; AP1M2; CS; B2M; DUOXA2; SLC27A4; NCBP1; OGDH; FKBP10; SLC28A3; RAB3IP; PRNP; TOR3A; ABCD3; VASH1; LARP6; POLR1A; GRINA; AP5M1; SPPL3; GOLIM4; SMARCD3; OPA1; CYP4X1; TRAPPC8; STRBP; AKAP1; LST1; GM2A; SNAP29; PRR13; ENC1; SPPL2A; ZSCAN16; TSG101; HMGN5; ZNF195; HINFP; ALDH3A2; QSOX1; UBE2D2; PUM2; GTF3C2; MGST1; TST; WNT4; TMEM132A; LMTK2; STX11; APOE; BHLHA15; APOO;…	10381	8912
exocytosis	2.11e-06	0.000103985	GO:0006887	b	4	TSG101; CCL3; LIN7C; SYTL1; TIMP1; SYTL4; ARHGAP44; QSOX1; CHP1; NCS1; COPS5; STXBP1; STXBP3; PTAFR; CD9; PECAM1; FCER1G; RAB31; CLEC3B; CDK16; FGR; RAB11A; MICAL3; RAB13; RIMS3; ANXA1; ITGB3; SERPINA1; PDCD6IP; VPS45; ABR; UNC13B; FES; HCK; UNC13D; LYN; VAMP5; SLC17A9; ACTN4; RARRES2; SNAP29; PCDH7; STX11; EXPH5; FLNA; VWF; CFTR; ARFGEF1	404	350
lipid catabolic process	2.14e-06	0.000103985	GO:0016042	b	4	ETFA; SPHK1; HADHA; ALDH3A2; CROT; SCP2; RARRES3; PLCE1; ACOXL; FABP1; ACADM; APOE; CYP4F12; PPT1; PLA2G12A; CPT2; EHHADH; ECH1; SRD5A3; ABCD3; AKR1B10; CPT1A; ETFDH; PPARD; LPL; PLCD3; PPARA; SLC27A4; PAFAH1B1; GBA2; PHYH; PLA1A; HADH; PLA2G16; PLD3; GM2A; RARRES2; IRS1; DECR1	287	260
extracellular matrix component	1.81e-05	0.000105258	GO:0044420	c	2	EFEMP2; LOXL2; GSTO1; COL7A1; TIMP1; COL18A1; HSPG2; CASK; LAD1; AGRN; SMOC2; COL5A1; COL1A2; COL4A2; COL4A1; TGFBI; ACHE; VWA1; LAMB2; LAMA5	120	104
nucleotide binding	3.21e-06	0.000109398	GO:0000166	m	3	TAP1; GSS; TAP2; FHIT; MLH3; SCG5; AFG3L2; DCTPP1; ATP9B; DHX15; MAP3K8; IARS2; CSNK2A3; FGR; ESRP1; MICAL3; MAGI3; MAGI1; PTBP3; LYN; SEPT11; FMO3; LARP6; HK2; HK3; NOD2; ETFDH; GUK1; HELZ2; OPA1; ATP2B1; EHHADH; ROR2; DNAJA2; CRCP; LMTK2; RBM47; DYRK3; ATP8B1; PPIP5K1; DDX1; MYO5C; CFTR; STRADB; ACTA2; FAM20C; ACOXL; UBE2D2; UBE2L6; GLUL; ACVRL1; ST13; TRIB2; GLYR1; ARHGAP5; MAPKAPK5; CHKA; ATP…	2373	2079
nucleoside phosphate binding	3.31e-06	0.000109398	GO:1901265	m	3	TAP1; GSS; TAP2; FHIT; MLH3; SCG5; AFG3L2; DCTPP1; ATP9B; DHX15; MAP3K8; IARS2; CSNK2A3; FGR; ESRP1; MICAL3; MAGI3; MAGI1; PTBP3; LYN; SEPT11; FMO3; LARP6; HK2; HK3; NOD2; ETFDH; GUK1; HELZ2; OPA1; ATP2B1; EHHADH; ROR2; DNAJA2; CRCP; LMTK2; RBM47; DYRK3; ATP8B1; PPIP5K1; DDX1; MYO5C; CFTR; STRADB; ACTA2; FAM20C; ACOXL; UBE2D2; UBE2L6; GLUL; ACVRL1; ST13; TRIB2; GLYR1; ARHGAP5; MAPKAPK5; CHKA; ATP…	2374	2080
oxidoreductase activity, acting on CH-OH group of donors	3.75e-06	0.000109398	GO:0016614	m	3	HADHA; ALDH3A2; GPD2; HSD17B11; MDH2; MDH1; ME2; GLYR1; IDH3A; IDH3B; RDH5; UGDH; PTGR1; AKR1B10; PHGDH; EHHADH; HADH; ADH6; TSTA3; UEVLD; ADH1C; RDH11; ADH1A; GPD1L	134	127
cell-substrate adherens junction	1.2e-05	0.000119828	GO:0005924	c	3	TGM2; RPL37A; RFWD2; TSPAN4; PTK7; RPL6; LAP3; HSPG2; CHP1; DOCK7; B2M; LIMS1; EPB41L5; ADAM9; CD9; MRC2; CD81; TLN2; CASK; FHL3; MAPK1; CDH1; BSG; ATAT1; ANXA1; ITGB3; LIMK1; ANXA5; ENG; P4HB; MCAM; FES; CFL1; HCK; PPP1CB; PPP1CC; ACTN4; ARPC1B; PDCD6IP; VIM; CPNE3; DCAF6; LIMA1; FLNA; FLNB	395	341
defense response to virus	7.63e-06	0.000123982	GO:0051607	b	3	IFITM3; AP1M2; SEC14L1; AIMP1; PUM2; B2M; PUM1; MDH1; FABP1; ANXA5; IFIT5; LMCD1; GPAM; STAT1; IL12RB1; ZC3H12A; DMBT1; ISG15; PML; TRAF3IP2; HLA-A; FCN3; IFITM2; IFITM1; BNIP3L; GBP1; CRCP; UNC13D; MTSS1; MB21D1; HCK; BNIP3; IRF1; SAMHD1; DHX58; HYAL2; KCNJ8; TNIK; BST2; ISG20; MAVS	337	294
response to external stimulus	1.74e-05	0.000125579	GO:0009605	b	2	GSS; DUOXA2; AP1M2; B2M; AFG3L2; SLC27A4; ARNTL2; IGKC; S100A14; HLA-E; ADAMTS5; LBP; GPAM; NPC2; IL12RB1; NFE2L2; DSC2; FGR; FSTL1; PLXND1; LYN; GRIN3A; IFITM3; IFITM2; IFITM1; CAMKMT; STRBP; LPL; NMT2; ATP2B1; MDM2; CXCL16; CXCL1; CXCL3; CXCL2; SOCS1; SOCS3; CXCL6; HYAL2; ADAM8; ADAM9; MEFV; DDX1; BST2; MAVS; ACTA2; CCL3; VDR; METAP1; HLA-A; DUOX2; NOS2; DOCK4; PUM2; GLUL; MGST1; CNTN4; PIM2; I…	2175	1874
macromolecule localization	2.1e-05	0.000141227	GO:0033036	b	2	CD38; TAP1; AGRN; TAP2; SYTL1; NCBP1; RAB3IP; AP1M2; TLN2; SCG5; LIN7C; AFG3L2; PKP2; KIFAP3; ANKS4B; DBN1; GPD1L; LRPPRC; PGAP2; LBP; DLG3; GPAM; EXPH5; NPC2; SELENBP1; PPT1; CPT2; PRNP; FGR; MIPEP; CDH1; LYN; JAKMIP1; C2CD5; SIL1; HK2; COG2; SPAG4; SPNS2; RAMP3; AP5M1; SPPL3; LPL; GUK1; AFTPH; SEC24B; VPS26A; MDM2; PAFAH1B1; MTCH2; DUOXA2; TRAPPC8; SOCS1; AKAP1; EPB41L5; HYAL2; GM2A; SNAP29; AD…	2777	2433
focal adhesion	9.53e-06	0.00014617	GO:0005925	c	4	TGM2; RPL37A; RFWD2; TSPAN4; PTK7; RPL6; LAP3; HSPG2; CHP1; DOCK7; B2M; LIMS1; EPB41L5; ADAM9; CD9; MRC2; CD81; TLN2; CASK; FHL3; MAPK1; CDH1; BSG; ATAT1; ANXA1; ITGB3; LIMK1; ANXA5; ENG; P4HB; MCAM; FES; CFL1; HCK; PPP1CB; PPP1CC; ACTN4; ARPC1B; PDCD6IP; VIM; CPNE3; DCAF6; LIMA1; FLNA; FLNB	392	338
purine-containing compound metabolic process	3.28e-06	0.000151923	GO:0072521	b	4	UQCRC2; FHIT; NDUFB9; CROT; PPARA; ENTPD5; CYCS; PPARGC1A; ATP5H; ATP5O; ADCYAP1; ATP5L; ATP5B; PANK3; COASY; SLC25A13; COX5A; ATP5C1; ADORA2A; DLG3; APOE; AHCYL2; MPP3; ATP5A1; TCIRG1; CASK; MAGI3; GUCA2A; OGDH; CECR1; NOS2; GUCY2C; DLD; HK2; HK3; RHOQ; NDUFV1; PGM1; COX4I1; GUK1; ADA; OCLN; ADM; GMPR; GPHN; ABCG2; SAMHD1; AK2; PFKFB3; PFKFB2; NFS1; NDUFS1; NDUFS2; NDUFS3; PDZD3; ATP6V0A1; DGUOK…	573	494
peptide antigen binding	6.32e-06	0.000157893	GO:0042605	m	3	TAP1; HLA-DPB1; HLA-C; HLA-A; SLC7A5; HLA-G; HLA-F; HLA-E; TAPBP	31	22
intracellular organelle	2.99e-05	0.000163387	GO:0043229	c	2	TAP1; TAP2; RNF10; FHIT; FAR2; AP1M2; SCG5; PCSK1; CS; B2M; DUOXA2; ANKS4B; DBN1; NCBP1; SLC35A4; OGDH; FKBP10; SLC28A3; RAB3IP; PRNP; TOR3A; RFWD2; ABCD3; VASH1; DYSF; POLR1A; GRINA; AP5M1; SPPL3; GOLIM4; ABLIM1; OPA1; GYPC; TRAPPC8; STRBP; AKAP1; LST1; GM2A; SNAP29; PRR13; ENC1; SPPL2A; FAM20B; ZSCAN16; TSG101; CAPZB; HMGN5; ZNF195; HINFP; ALDH3A2; EVC; UBE2D2; PUM2; GTF3C2; MGST1; SYNPR; TST; …	11927	10225
regulation of cellular component movement	3.85e-06	0.000170364	GO:0051270	b	4	CCL3; SPHK1; PECAM1; TIMP1; CSF1R; ONECUT1; IGFBP5; SRGAP1; IFITM1; DOCK4; PTAFR; PKP2; ZC3H12A; ADAM9; S100A14; TNFRSF18; LAMA5; LBP; APOE; MKKS; CD81; PPP2R3A; ROCK2; DSC2; PPARGC1A; FGR; ROR2; APEX1; MAPK1; PTP4A1; PIK3R1; PLXND1; LYN; FURIN; PODN; ANXA1; ITGB3; ACVRL1; ANXA5; DPYSL3; ENG; COL18A1; MMP9; DSP; DOCK7; ABR; PADI2; FES; ADA; LGALS3; LMO4; SNAI1; WAS; FGF2; CXCL16; CXCL1; CCL11; CX…	781	687
coenzyme metabolic process	4.14e-06	0.000175936	GO:0006732	b	4	MPC2; FAR2; CROT; PPARGC1A; MDH2; MDH1; ME2; TPK1; SLC25A16; COASY; PDHX; OGDH; IDH3B; AHCYL2; PPT1; OXSM; ACOT11; GPAM; ENTPD5; PDHA1; DLD; HK2; HK3; ACSF2; VNN1; PGM1; PDSS1; DLAT; PPARA; OCLN; GPHN; PANK3; DLST; PFKFB3; PFKFB2; ELOVL1; NFS1; SCD; GPD1L	305	267
cytosol	1.39e-05	0.000196409	GO:0005829	c	4	CD38; PGM2L1; GSS; ADD3; FHIT; RAB3IP; AP1M2; TGM2; DCTPP1; PSMB9; KIFAP3; NCBP1; DOK2; MAP3K8; EIF3K; ARHGEF9; SELENBP1; NFE2L2; PSMB10; GSDMD; FGR; PSMB8; ISG15; LYN; GOT1; MTMR2; IREB2; DNAJA2; FBXO6; HK2; HK3; MRPS5; IFI35; RPS6KA6; AP5M1; SPPL3; GUK1; AFTPH; PHGDH; SEC24B; VPS26A; MDM2; EHHADH; LARS; GMPR; SGK2; PAFAH1B1; CRCP; SOCS1; AKAP1; SOCS3; EIF4G3; HYAL2; ARPC1A; VIM; NFS1; MEFV; PPI…	3466	3062
side of membrane	3.86e-05	0.000199232	GO:0098552	c	2	HLA-C; EEF1A1; HLA-A; ADA; FCGR3A; HLA-F; HLA-E; B2M; RASA4B; IGLC1; IGKC; RGS19; CD9; TNFRSF18; PECAM1; FCER1G; IL12RB1; CDK16; FGR; PTP4A1; HLA-DQB2; CDH1; LYN; CDH5; PDCD1; ANXA1; HLA-DPB1; FCN1; ANXA5; ENG; HLA-G; P4HB; MCAM; SPPL3; FLT3LG; FES; GGT5; ATP2B1; HCK; IL2RB; HYAL2; GM2A; ADAM9; TAPBP; GNA15; SPPL2A	439	368
carbohydrate derivative metabolic process	1.27e-05	0.000199763	GO:1901135	b	3	PGAP2; NDUFB9; SLC25A13; ADAMTS5; DLG3; AHCYL2; MPP3; ADAMTS9; MAGI3; ENTPD5; HK2; HK3; MUC1; GUK1; HPSE; HYAL2; GM2A; NFS1; UQCRFS1; UQCRC2; FBXO6; TRAK2; ATP5L; ALG6; ATP5C1; ADORA2A; PANK3; APOE; PPARGC1A; DERL3; GUCA2A; GBA2; GUCY2C; DLD; RHOQ; NDUFV1; OGDH; PGM1; PPARD; PPARA; FGF2; GALNT2; GPHN; SDC2; SDC3; TCIRG1; PDZD3; HS6ST1; COX10; GPD1L; CROT; ATP5H; ATP5O; ADCYAP1; FKTN; ATP5B; COASY…	1239	1093
plasma membrane part	4.16e-05	0.000203622	GO:0044459	c	2	KCNE3; TGM2; SYTL1; SLC6A6; SYTL4; LIN7C; GPR39; OCLN; B2M; PTK7; CYP4F12; APCDD1; IGKC; SLC25A13; PECAM1; DLG3; SMAGP; MPP3; SLC28A3; FGR; RELT; PSD3; SLC12A4; PTP4A1; MARVELD2; CDH1; PLXND1; LYN; CDH5; MTMR2; TRPV2; HLA-DPB1; DYSF; SLC25A3; P4HB; CEACAM6; AQP8; CADM1; TSPAN7; TSPAN4; ATP2B1; GYPC; ROR2; KCNMB1; AKAP1; HYAL2; ARPC1A; GM2A; SNAP29; ADAM8; ADAM9; ATP8B1; BST2; CD300C; CFTR; KIFAP3…	2583	2246
integral component of endoplasmic reticulum membrane	1.56e-05	0.000204435	GO:0030176	c	4	TAP1; TAP2; KTN1; HLA-C; HLA-A; HLA-G; HLA-F; HLA-E; XBP1; ACER3; SLC37A1; DERL3; SACM1L; HLA-DQB2; ERN1; HLA-DPB1; ARL6IP1; SPPL3; PIGU; TAPBP; ELOVL1; SPPL2A	132	120
cell surface	4.41e-05	0.000205122	GO:0009986	c	2	CD38; PECAM1; CDH17; HLA-DPB1; HLA-C; PRNP; HLA-A; ADA; FCGR3A; HLA-F; HLA-E; AIMP1; ITGB3; PHB; B2M; ITGB2; IGLC1; HCST; ADAMTS9; ATP5B; IGKC; WNT4; CD9; TNFRSF18; FURIN; LBP; FCER1G; FZD5; IL12RB1; LIMA1; CSF1R; RAB11A; ABCB1; IQGAP2; PLCD3; NOD2; GPRC5B; CDH5; STAMBP; PDCD1; ANXA1; ACVR2A; FCN1; ACVRL1; ANXA5; ENG; P4HB; BACE2; MCAM; LPL; FLT3LG; RAMP3; GGT5; ACHE; LGALS1; VAMP5; LILRB2; BACE1…	771	653
protein activation cascade	3.26e-05	0.000205534	GO:0072376	b	2	FCN3; FCN1; C1RL; CFI; C4BPA; CFB; C1QB; C1QA; PHB; IGLC1; C2; C1S; C1R; IGKC; VWF; CFP	151	75
electron transport chain	1.41e-05	0.000208012	GO:0022900	b	3	ETFA; NDUFV1; COX5A; NDUFB9; DLD; UQCRC2; NDUFS2; ETFDH; PPARGC1A; NDUFS1; COX4I1; NDUFS3; CYCS; COX10; UQCRFS1; SDHB; COX7B; SLC25A13	108	86
humoral immune response	1.44e-05	0.000208012	GO:0006959	b	3	PSMB10; HLA-A; HLA-E; B2M; SPNS2; IGLC1; IGKC; C1RL; C4BPA; DMBT1; TRAF3IP2; PDCD1; FCN3; FCN1; C2; ADM; SLPI; CFI; PHB; CFB; C1QB; C1QA; BST2; C1S; C1R; CFP	253	155
secretion by cell	1.44e-05	0.000208012	GO:0032940	b	3	CD38; SYTL4; LIN7C; SYTL1; TIMP1; SCG5; MPC2; FURIN; PECAM1; GPAM; PPT1; GSDMD; FGR; MICAL3; LYN; LPL; PAFAH1B1; SOCS1; HYAL2; SNAP29; ADAM8; ADAM9; CFTR; TSG101; CCL3; QSOX1; NOS2; HLA-E; COPS5; GLUL; ARFGAP3; RAB11A; TRAF3IP2; FCN1; GBP1; PPARD; HCK; HADH; DNAJC1; ANXA1; ARFGEF1; FLNA; VWF; STXBP1; STXBP3; PTAFR; ADCYAP1; CD9; VPS45; FCER1G; CSF1R; CASK; PML; RAB13; CADM1; SRI; UNC13D; UNC13B; …	963	854
proton-transporting two-sector ATPase complex	1.84e-05	0.000225509	GO:0016469	c	4	ATP5C1; ATP6V1F; USMG5; ATP5A1; TCIRG1; ATP5H; ATP5O; ATP6V0A1; ATP6V1G1; ATP5L; ATP5B; ATP5F1	50	43
proton-transporting ATP synthase complex	2.56e-05	0.000228252	GO:0045259	c	3	ATP5C1; USMG5; ATP5A1; ATP5H; ATP5O; ATP5L; ATP5B; ATP5F1	24	20
intrinsic component of endoplasmic reticulum membrane	2.65e-05	0.000228252	GO:0031227	c	3	TAP1; TAP2; KTN1; HLA-C; HLA-A; HLA-G; HLA-F; HLA-E; XBP1; ACER3; SLC37A1; DERL3; SACM1L; HLA-DQB2; ERN1; HLA-DPB1; ARL6IP1; SPPL3; PIGU; TAPBP; ELOVL1; SPPL2A	137	124
cytoplasmic vesicle part	2.69e-05	0.000228252	GO:0044433	c	3	OCRL; TSG101; SNX7; EHD2; TIMP1; NCF4; HLA-C; SNX14; HLA-A; PCSK1; HLA-G; HLA-F; AFTPH; B2M; DENND4C; IFITM3; SYNPR; WNT4; CD9; VAMP5; GPRC5B; PECAM1; APOE; FZD5; RAB31; CLEC3B; VOPP1; TBC1D4; PRAF2; RAB11A; DMBT1; PLEKHB2; SYTL4; TRAPPC10; AP1M2; HLA-DQB2; PML; RAB13; BSG; C2CD5; MTMR2; ANXA1; HLA-DPB1; ITGB3; QSOX1; DYSF; DLD; SEC24B; SRI; CLIP3; VPS45; COPZ2; AP5M1; SPPL3; GOLIM4; CYBA; TMEM16…	917	808
sulfur compound binding	2.17e-05	0.000234202	GO:1901681	m	2	GSS; SLC6A6; SCP2; AGRN; MGST1; ACOXL; TPK1; SMOC2; ACADM; SOD3; ADAMTS5; MDK; OGDH; APOE; CLEC3B; HADHA; FSTL1; PC; PCOLCE; ETFA; CECR1; DPYSL3; DLD; LPL; PAFAH1B1; FGF2; CHST12; SEMA5A; CXCL6; CTGF; COL5A1	237	206
endoplasmic reticulum lumen	2.12e-05	0.000243464	GO:0005788	c	4	FKBP10; B2M; ADAMTS5; SERPINA1; MZB1; RDH5; CERCAM; TOR3A; SIL1; COL18A1; P4HB; CTSC; CES2; COL4A2; COL4A1; BACE1; COL7A1; CALU; ARSJ; WNT4; COL5A1; COL1A2; CFP; COL6A1; GPX8; COL6A3; COL6A2; ESD	201	177
mitochondrial protein complex	3.22e-05	0.0002603	GO:0098798	c	3	ATP5C1; NDUFV1; USMG5; COX5A; NDUFB9; APOO; ATP5A1; NDUFS2; NDUFS1; COX4I1; NDUFS3; ATP5O; ATP5L; ATP5H; ATP5B; UQCRFS1; SDHB; UQCRC2; MINOS1; ATP5F1	132	108
coenzyme binding	1.26e-05	0.000275708	GO:0050662	m	3	ACOXL; SCP2; MDH1; ME2; GLYR1; ACADM; IDH3A; NDUFV1; IDH3B; CBR4; HADHA; MAOA; MICAL3; ATAT1; ETFA; FMO3; NOS2; DLD; UGDH; OGDH; ETFDH; PHGDH; HADH; TSTA3; NDUFS2; GPD1L; DECR1	182	163
mitochondrial proton-transporting ATP synthase complex	2.56e-05	0.000277072	GO:0005753	c	4	ATP5C1; USMG5; ATP5A1; ATP5H; ATP5O; ATP5L; ATP5B; ATP5F1	23	20
small molecule catabolic process	6.91e-06	0.000281488	GO:0044282	b	4	ETFA; HADHA; ALDH3A2; AKR1B10; CROT; FABP1; SCP2; GLUL; ACOXL; GPD2; ACADM; OGDH; APOE; CYP4F12; CPT2; ECH1; RENBP; SRD5A3; ABCD3; GOT1; MTMR2; CPT1A; NOS2; DLD; HK2; HK3; PGM1; ETFDH; PPARD; ESD; PPARA; SLC27A4; EHHADH; PHYH; HADH; DLST; PFKFB3; PFKFB2; IRS1; DECR1; XYLB; DDAH1	334	303
oxidoreductase activity, acting on the CH-OH group of donors, NAD or NADP as acceptor	1.88e-06	0.000295307	GO:0016616	m	4	HADHA; HSD17B11; MDH2; MDH1; ME2; GLYR1; IDH3A; AKR1B10; RDH5; UGDH; PTGR1; IDH3B; PHGDH; EHHADH; HADH; ADH6; TSTA3; UEVLD; ADH1C; RDH11; ADH1A; GPD1L	113	106
hydrolase activity, acting on acid anhydrides, catalyzing transmembrane movement of substances	2.62e-06	0.000295307	GO:0016820	m	4	ATP5C1; TAP1; ABCG2; TAP2; ANXA5; ATP6V1G1; ATP5A1; TCIRG1; TAPBP; ABCB1; ATP6V1F; ABCB7; ATP6V0A1; ATP5O; ABCC3; ATP2B1; ATP5B; ABCD3; ATP7B; CFTR; ATP5F1	110	100
transmembrane transport	9.07e-06	0.000355281	GO:0055085	b	4	TAP1; KCNE3; FLVCR1; TAP2; ADD3; SLC6A6; AFG3L2; SLC30A9; SLC25A16; SLC25A13; DLG3; ARHGEF9; SLC28A3; CPT2; PRNP; SLC12A4; TTYH3; LYN; TRPV2; SLC38A4; DPP10; C2CD5; SLC25A3; AQP8; ATP2B1; SLC15A3; SLC17A9; KCNMB1; SLC2A6; ATP8B1; PTAFR; UQCRFS1; CFTR; CCL3; ATP6V1F; SLC7A5; SLC31A2; SLC29A1; ATP7B; ATP5C1; SLC9A2; PPARGC1A; TRPM7; ORAI2; SLC26A3; FGF2; PEX1; ABCG2; GSTO1; ATOX1; SLC25A48; TCIRG1;…	1296	1146
respiratory electron transport chain	9.98e-06	0.000376608	GO:0022904	b	4	ETFA; NDUFV1; COX5A; NDUFB9; DLD; UQCRC2; NDUFS2; ETFDH; PPARGC1A; NDUFS1; COX4I1; NDUFS3; CYCS; COX10; UQCRFS1; SDHB; COX7B; SLC25A13	106	84
organic acid catabolic process	1.07e-05	0.000390825	GO:0016054	b	4	ETFA; CPT2; ALDH3A2; CROT; SCP2; GLUL; ACOXL; FABP1; ACADM; OGDH; CYP4F12; HADHA; ECH1; RENBP; ABCD3; GOT1; CPT1A; NOS2; DLD; ETFDH; PPARD; PPARA; SLC27A4; EHHADH; PHYH; HADH; DLST; IRS1; DECR1; XYLB; DDAH1	221	199
hydrolase activity	4.6e-05	0.000414096	GO:0016787	m	2	CD38; TAP1; TAP2; FHIT; MAN2B1; PCSK1; USP30; CPZ; AFG3L2; DCTPP1; PSMB9; DHX15; IGKC; FURIN; ADAMTS5; C1RL; AHCYL2; PPT1; ADAMTS9; LYZ; KIAA0391; TOR3A; PTP4A1; ABCD3; MTMR2; ENTPD5; STAMBP; VWA8; CTSO; CTSC; CMBL; SPPL3; LPL; HELZ2; OPA1; ATP2B1; PAFAH1B1; LARS; HPSE; PLD3; PTPN13; HYAL2; GM2A; C1QB; C1QA; ADAM9; ATP8B1; PPIP5K1; DDX1; SPPL2A; PLCE1; UQCRC2; CFTR; IGLC1; ATP6V1F; METAP1; MMP19;…	2567	2157
response to chemical	6.97e-05	0.000414251	GO:0042221	b	2	CD38; HDAC1; GSS; PLOD1; ADD3; NCBP1; TIMP1; PPARGC1A; B2M; DHX15; MPC2; SLC25A13; S100A14; KCNMB1; FURIN; LBP; GPAM; MKKS; HOXB9; GRIN3A; IL12RB1; NFE2L2; CCL3; PRNP; FSTL1; ESRP1; IFITM2; CDH1; ISG15; LYN; GOT1; CDH5; CROT; IREB2; IFITM3; FMO3; IFITM1; SOD3; C2CD5; MUC1; CTSC; IL2RB; AQP8; DNAJA2; LPL; RNF139; ATP2B1; TRAFD1; MDM2; PAFAH1B1; ROR2; CXCL16; CXCL1; CXCL3; CXCL2; SOCS1; AKAP1; SOCS…	4129	3640
microbody	4.39e-05	0.000449231	GO:0042579	c	4	ALDH3A2; CROT; SCP2; PEX19; MGST1; ACOXL; FABP1; ACADM; ECH1; CNOT1; NOS2; TTC1; PEX11A; EHHADH; ABCD3; PHYH; PEX1; ATAD1; VIM; MIEF1; FAR2; MAVS	134	128
nucleoside binding	2.48e-05	0.000482647	GO:0001882	m	3	TAP1; GSS; TAP2; MLH3; SCG5; AFG3L2; ATP9B; DHX15; MAP3K8; IARS2; CSNK2A3; FGR; TOR3A; MAGI3; MAGI1; MYO1F; MKKS; SEPT11; VWA8; HK2; HK3; NOD2; GUK1; HELZ2; OPA1; ATP2B1; EHHADH; ROR2; DNAJA2; LMTK2; TNIK; ATP8B1; PPIP5K1; DDX1; MYO5C; CFTR; STRADB; ACTA2; FAM20C; UBE2D2; UBE2L6; GLUL; ACVRL1; UBE2L3; TRIB2; TPK1; ARHGAP5; MAPKAPK5; CHKA; ATP7B; PANK3; TUBA1A; NARS; RAB11A; PC; TRPM7; ACSF2; GUCY…	1855	1640
regulation of multi-organism process	3.51e-05	0.000491547	GO:0043900	b	3	TAP1; PPP2R1A; TAP2; TIMP1; CCL3; TSG101; PRDX4; NOS2; PTAFR; IFITM3; ZC3H12A; LBP; APOE; STAT1; PC; ISG15; NR5A2; PML; SPINK1; FCN3; IFITM2; FCN1; P4HB; IFITM1; CFL1; ADA; LGALS1; SRPK1; POLR2H; HDAC1; SLPI; BST2; ISG20; MAVS	272	241
substrate-specific transporter activity	6.53e-05	0.000503449	GO:0022892	m	2	TAP1; KCNE3; TAP2; MPC2; SLC6A6; PGAP2; SLC30A9; ATP9B; SLC25A13; DLG3; SLC28A3; SLC12A4; TTYH3; ABCD3; TRPV2; SLC38A4; SLC25A3; COG2; AQP8; ATP2B1; SLC15A3; KCNMB1; SLC2A6; GM2A; ATP8B1; UQCRFS1; CFTR; ATP6V1F; SLC7A5; SERINC2; SLC31A2; ARFGAP3; SLC29A1; ATP7B; ATP5C1; APOE; SLC9A2; SLC35A4; TRPM7; ORAI2; SLC26A3; ATOX1; DSCR3; TCIRG1; SLC22A5; ATP6V0A1; ATP6V1G1; COX10; SLC4A4; ATP5H; ATP5O; FA…	1113	987
primary active transmembrane transporter activity	6.94e-06	0.000520715	GO:0015399	m	4	ATP5C1; TAP1; ABCG2; TAP2; ANXA5; ATP6V1G1; ATP5A1; TCIRG1; TAPBP; ABCB1; ATP6V1F; ABCB7; ATP6V0A1; ATP5O; ABCC3; ATP2B1; ATP5B; ABCD3; ATP7B; CFTR; ATP5F1	116	106
phosphate-containing compound metabolic process	1.63e-05	0.000571235	GO:0006796	b	4	PGM2L1; PGAP2; MPC2; FHIT; NDUFB9; PPP2R3A; PPARGC1A; DCTPP1; SLC25A13; PECAM1; MAP3K8; GPAM; MBIP; MPP3; CSNK2A3; PRNP; FGR; RELT; PSMB8; PTP4A1; LYN; MTMR2; CUL3; ENTPD5; DLG3; HK2; HK3; NOD2; CTPS2; SPPL3; LPL; GUK1; PRDX4; PAFAH1B1; ROR2; GMPR; LMTK2; SOCS1; AKAP1; SOCS3; PTPN13; HYAL2; TNIK; ADAM8; ADAM9; NFS1; OXSR1; PPIP5K1; DGKD; AK2; PTAFR; UQCRFS1; MAVS; UQCRC2; STRADB; TSG101; CCL3; PP…	3093	2704
cluster of actin-based cell projections	0.000129595	0.000573922	GO:0098862	c	2	CAPZB; PLS3; ADD3; ACTN4; SLC22A5; LIMA1; MYO1D; MYO1A; RGS19; PEX19; SLC5A1; ATP8B1; SLC26A3; PDZD3; DOCK4; EPS8; ANKS4B; SLC27A4; FLNB; MKKS; SLC6A14	145	128
response to oxygen-containing compound	4.42e-05	0.000602113	GO:1901700	b	3	CD38; GSS; MPC2; TIMP1; B2M; S100A14; LBP; GPAM; NFE2L2; RELT; CDH1; LYN; GOT1; IREB2; SOD3; C2CD5; P4HB; AQP8; LPL; ATP2B1; MDM2; CXCL16; CXCL1; CXCL3; CXCL2; SOCS1; AKAP1; SOCS3; CXCL6; HYAL2; ADAM9; CFTR; CCL3; VDR; ALDH3A2; DUOX2; MMP19; GLUL; MGST1; SLC29A1; DENND4C; TNFRSF18; ATP7B; APOE; LILRB2; MZB1; PPARGC1A; PIK3R3; PIK3R1; RHOQ; PPARD; SLC26A3; COL4A1; IGFBP5; HCK; BNIP3; HADH; RPS6KA2…	1504	1364
microbody part	8.25e-05	0.000637496	GO:0044438	c	3	PEX1; PEX11A; TTC1; ALDH3A2; ATAD1; CROT; FAR2; SCP2; PEX19; MGST1; ACOXL; FABP1; ABCD3; MAVS; EHHADH; CNOT1; PHYH	93	89
regulation of response to stimulus	5.05e-05	0.000670058	GO:0048583	b	3	CD38; TAP1; DUOXA2; MPC2; TIMP1; AP1M2; ONECUT1; PPP2R3A; B2M; PGAP2; APCDD1; IGKC; S100A14; FURIN; LBP; MAP3K8; TRIB2; MBIP; ARHGEF9; IL12RB1; NFE2L2; PRNP; FGR; RELT; PSD3; MAGI3; PLXND1; LYN; MTMR2; CUL3; HLA-DPB1; ENTPD5; STAMBP; C2CD5; CAMKMT; HEY2; GRINA; CTSC; UNC13D; RAMP3; SETD9; SPPL3; LPL; NMT2; OPA1; SOCS1; MDM2; SNAI1; PAFAH1B1; ROR2; CXCL1; CXCL3; CXCL2; P4HB; AKAP1; SOCS3; CXCL6; P…	3683	3212
vesicle-mediated transport	2.2e-05	0.000743598	GO:0016192	b	4	SYTL4; TGM2; SYTL1; TIMP1; RAB3IP; AP1M2; LIN7C; B2M; ATP9B; KIFAP3; IGKC; PECAM1; MRC2; EXPH5; PPT1; ADAMTS9; FGR; MICAL3; LYN; MTMR2; CUL3; C2CD5; COG2; CTSC; RAMP3; TAPBP; SEC24B; LRP6; CXCL16; TRAPPC8; COL7A1; ARPC1B; ARPC1A; SNAP29; APOL1; RGP1; CFTR; TSG101; CCL3; SNX7; QSOX1; COPS5; ARFGAP3; LMTK2; ADORA2A; APOE; C4BPA; RAB11A; DMBT1; PIK3R1; RNF139; FCN3; FCN1; LBP; DYNC1LI2; HCK; KIF3C; …	1517	1256
regulation of immune effector process	2.26e-05	0.000743598	GO:0002697	b	4	TAP1; AP1M2; SEC14L1; HLA-E; PUM2; B2M; PUM1; PTAFR; MDH1; FABP1; ZC3H12A; XBP1; LBP; FCER1G; FZD5; DHX58; IL12RB1; C4BPA; MZB1; FGR; LMCD1; PML; C2; LYN; GPRC5B; HLA-A; CADM1; ANXA1; ANXA5; UNC13D; ABR; MTSS1; FES; TRAF3IP2; LGALS3; HCK; WAS; HLX; PHB; CFI; CFB; TNIK; BST2; MAVS; HLA-DMB; CFP; MB21D1	426	371
response to cytokine	2.41e-05	0.000768342	GO:0034097	b	4	CD38; PSMB8; GSS; SAMHD1; TIMP1; PSMB10; HLA-C; IFITM1; HLA-A; DUOX2; HLA-G; HLA-F; HLA-E; PPARGC1A; PHB; B2M; PTAFR; IFITM3; ZC3H12A; ADAM9; TNFRSF18; XBP1; PODN; IRF1; TNFRSF1B; STAT1; IL12RB1; NFE2L2; CCL3; CSF1R; SELPLG; RELT; CLIP3; MAPK1; ISG15; CXCR6; IFITM2; HLA-DQB2; PML; MKKS; ANXA1; HLA-DPB1; NOS2; IL2RB; DPYSL3; TRAFD1; GBP2; GBP1; IFI35; PSME2; UBE2K; SPHK1; PSME1; CYBA; IL3RA; IFI30…	799	711
peroxisomal part	8.25e-05	0.000798942	GO:0044439	c	4	PEX1; PEX11A; TTC1; ALDH3A2; ATAD1; CROT; FAR2; SCP2; PEX19; MGST1; ACOXL; FABP1; ABCD3; MAVS; EHHADH; CNOT1; PHYH	93	89
brush border	0.000115233	0.000837329	GO:0005903	c	3	CAPZB; ADD3; ACTN4; SLC22A5; LIMA1; MYO1D; MYO1A; RGS19; PEX19; SLC5A1; ATP8B1; SLC26A3; PDZD3; EPS8; ANKS4B; SLC27A4; FLNB; SLC6A14	107	100
collagen trimer	0.000118211	0.000837329	GO:0005581	c	3	FCN3; FCN1; COL7A1; EMILIN1; COL18A1; C1QB; C1QA; EMID1; COL5A1; COL1A2; COL4A2; COL4A1; COL6A1; COL6A3; COL6A2; EMILIN2	92	83
transmembrane transporter activity	0.000135027	0.000890862	GO:0022857	m	2	TAP1; KCNE3; TAP2; MPC2; SLC6A6; SLC30A9; SLC25A16; SLC25A13; DLG3; SLC28A3; SLC12A4; TTYH3; ABCD3; TRPV2; SLC38A4; SLC25A3; AQP8; ATP2B1; SLC15A3; KCNMB1; SLC2A6; UQCRFS1; CFTR; ATP6V1F; SLC7A5; SERINC2; SLC31A2; SLC29A1; ATP7B; ATP5C1; SLC9A2; SLC35A4; TRPM7; ORAI2; SLC26A3; ABCG2; ATOX1; TCIRG1; SLC22A5; ATP6V0A1; ATP6V1G1; COX10; SLC4A4; ATP5H; ATP5O; ATP5L; VDAC3; ATP5B; SLC22A23; ATP5A1; SL…	1009	895
cofactor binding	0.000148477	0.000890862	GO:0048037	m	2	ACOXL; SCP2; MDH1; ME2; GLYR1; ACADM; IDH3A; NDUFV1; IDH3B; CBR4; HADHA; MAOA; MICAL3; GOT1; ATAT1; ETFA; FMO3; NOS2; DLD; UGDH; OGDH; ETFDH; PHGDH; DDC; PHYH; HADH; TSTA3; NFS1; NDUFS2; GPD1L; DECR1; SDHB	268	238
positive regulation of response to stimulus	2.96e-05	0.000915255	GO:0048584	b	4	CD38; MPC2; PPP2R3A; B2M; IGKC; S100A14; FURIN; PECAM1; MAP3K8; C1RL; IL12RB1; NFE2L2; PRNP; FGR; RELT; LYN; HLA-DPB1; C2CD5; CTSC; SPPL3; LPL; PAFAH1B1; ROR2; CXCL1; CXCL3; CXCL2; SOCS1; SOCS3; CXCL6; HYAL2; ARPC1A; C1QB; C1QA; ADAM9; BST2; PLCE1; MAVS; CFTR; CCL3; HLA-A; EVC; UBE2D2; HLA-E; PUM2; PUM1; CC2D1A; ADAM8; HCST; MAPKAPK5; CYSLTR2; TNFRSF18; TWSG1; C4BPA; ENG; DMBT1; PIK3R3; PIK3R1; H…	1992	1723
complement activation, classical pathway	3.11e-05	0.000929566	GO:0006958	b	4	C1RL; CFI; C4BPA; C1QB; C1QA; IGLC1; C2; C1S; C1R; IGKC	104	32
secretion	3.19e-05	0.000929566	GO:0046903	b	4	CD38; SYTL4; LIN7C; SYTL1; TIMP1; SCG5; MPC2; FURIN; PECAM1; GPAM; PPT1; GSDMD; FGR; MICAL3; LYN; HK2; LPL; PAFAH1B1; SOCS1; HYAL2; SNAP29; ADAM8; ADAM9; CFTR; KDM5B; TSG101; CCL3; VDR; QSOX1; NOS2; HLA-E; COPS5; GLUL; ARFGAP3; SLC29A1; ATP7B; RAB11A; TRAF3IP2; FCN1; GBP1; PPARD; HCK; HADH; DNAJC1; ANXA1; ARFGEF1; FLNA; VWF; STXBP1; STXBP3; PTAFR; ADCYAP1; CD9; VPS45; FCER1G; CSF1R; CASK; PML; RA…	1091	969
TAP1 binding	2.07e-05	0.000960454	GO:0046978	m	4	TAP1; TAPBP; TAP2; HLA-F	4	4
NAD binding	2.42e-05	0.000960454	GO:0051287	m	4	IDH3A; HADH; NDUFV1; IDH3B; PHGDH; DLD; UGDH; HADHA; NDUFS2; MDH1; ME2; GLYR1; GPD1L	53	51
immunoglobulin receptor binding	2.61e-05	0.000960454	GO:0034987	m	4	FLNA; IGKC; FES; FGR; IGLC1	28	7
purine nucleoside binding	2.99e-05	0.000960454	GO:0001883	m	4	TAP1; GSS; TAP2; MLH3; SCG5; AFG3L2; ATP9B; DHX15; MAP3K8; IARS2; CSNK2A3; FGR; TOR3A; MAGI3; MAGI1; MYO1F; MKKS; SEPT11; VWA8; HK2; HK3; NOD2; GUK1; HELZ2; OPA1; ATP2B1; EHHADH; ROR2; DNAJA2; LMTK2; TNIK; ATP8B1; PPIP5K1; DDX1; MYO5C; CFTR; STRADB; ACTA2; FAM20C; UBE2D2; UBE2L6; GLUL; ACVRL1; UBE2L3; TRIB2; TPK1; ARHGAP5; MAPKAPK5; CHKA; ATP7B; PANK3; TUBA1A; NARS; RAB11A; PC; TRPM7; ACSF2; GUCY…	1848	1633
intracellular part	0.000229259	0.00096914	GO:0044424	c	2	TAP1; PGM2L1; TAP2; RNF10; FHIT; FAR2; AP1M2; SCG5; PCSK1; CS; B2M; DUOXA2; ANKS4B; SYNPR; NCBP1; SLC35A4; OGDH; FKBP10; SLC28A3; RAB3IP; PRNP; TOR3A; RFWD2; ABCD3; VASH1; DYSF; POLR1A; GRINA; PTGR1; AP5M1; SPPL3; GOLIM4; SMARCD3; PRDX4; OPA1; GYPC; MAGEH1; TRAPPC8; STRBP; COL7A1; LST1; GM2A; SNAP29; PRR13; ENC1; NAA35; SPPL2A; ZSCAN16; TSG101; CAPZB; HMGN5; ZNF195; HINFP; ALDH3A2; EVC; UBE2D2; P…	13719	11756
negative regulation of multi-organism process	3.69e-05	0.0010451	GO:0043901	b	4	SLPI; LBP; FCN1; PRDX4; TIMP1; STAT1; CCL3; ADA; FCN3; IFITM1; PML; ISG15; IFITM2; BST2; ISG20; ZC3H12A; MAVS; SRPK1; IFITM3; HDAC1	128	109
regulation of viral process	3.97e-05	0.00109224	GO:0050792	b	4	TAP1; CCL3; TAP2; TSG101; IFITM1; IFITM3; ZC3H12A; APOE; STAT1; PC; ISG15; NR5A2; PML; FCN3; IFITM2; FCN1; P4HB; CFL1; LGALS1; SRPK1; POLR2H; HDAC1; SLPI; BST2; ISG20; MAVS	185	164
cell activation	8.82e-05	0.00113942	GO:0001775	b	3	CD38; CCL3; CADM1; CDH17; PSMB10; METAP1; GPAM; HLA-A; HLA-G; HLA-E; STXBP1; B2M; PTAFR; IGLC1; BATF; ZC3H12A; IGKC; WNT4; CD9; TYROBP; XBP1; LBP; MAP3K8; APOE; TIMP1; CD81; MZB1; PRNP; SELPLG; FGR; MAPK1; PIK3R1; HLA-DQB2; LYN; MYL9; ONECUT1; DGKD; PDCD1; ANXA1; HLA-DPB1; ITGB3; ITGB2; IL2RB; KMT2E; VNN1; UNC13D; FCER1G; NOD2; ABR; SPI1; FLT3LG; FES; ADA; LGALS3; PDCD1LG2; LGALS1; WAS; FZD5; LIL…	895	775
intrinsic component of membrane	0.00030764	0.00124394	GO:0031224	c	2	TAP1; TAP2; CS; DUOXA2; SLC27A4; SYNPR; SLC35A4; DLG3; TYROBP; SLC28A3; PRNP; ABCD3; SLC38A4; DYSF; GRINA; SPPL3; GOLIM4; OPA1; TMEM184B; GYPC; CXCL16; AKAP1; LST1; GM2A; SPPL2A; ALDH3A2; EVC; MGST3; RASA4B; TMEM132A; TAPBP; LILRB2; APOO; GUCY2C; GPAM; BNIP3; ERLIN2; ZDHHC6; DNAJC1; ERMP1; TCIRG1; MPP3; GPX8; FLNB; METTL2B; SLC4A4; FKTN; GPRC5B; SPI1; SLC22A23; SLC36A1; FICD; MINOS1; BSG; SLCO4A1…	5819	4828
ribonucleoside binding	4.47e-05	0.00125591	GO:0032549	m	4	TAP1; GSS; TAP2; MLH3; SCG5; AFG3L2; ATP9B; DHX15; MAP3K8; IARS2; CSNK2A3; FGR; TOR3A; MAGI3; MAGI1; MYO1F; MKKS; SEPT11; VWA8; HK2; HK3; NOD2; GUK1; HELZ2; OPA1; ATP2B1; EHHADH; ROR2; DNAJA2; LMTK2; TNIK; ATP8B1; PPIP5K1; DDX1; MYO5C; CFTR; STRADB; ACTA2; FAM20C; UBE2D2; UBE2L6; GLUL; ACVRL1; UBE2L3; TRIB2; TPK1; ARHGAP5; MAPKAPK5; CHKA; ATP7B; PANK3; TUBA1A; NARS; RAB11A; PC; TRPM7; ACSF2; GUCY…	1848	1633
ribonucleotide binding	7.27e-05	0.00125934	GO:0032553	m	3	TAP1; GSS; TAP2; MLH3; SCG5; AFG3L2; ATP9B; DHX15; MAP3K8; IARS2; CSNK2A3; FGR; TOR3A; MAGI3; MAGI1; MYO1F; MKKS; SEPT11; VWA8; HK2; HK3; NOD2; GUK1; HELZ2; OPA1; ATP2B1; EHHADH; ROR2; DNAJA2; LMTK2; TNIK; ATP8B1; PPIP5K1; DDX1; MYO5C; CFTR; STRADB; ACTA2; FAM20C; UBE2D2; UBE2L6; GLUL; ACVRL1; UBE2L3; TRIB2; TPK1; ARHGAP5; MAPKAPK5; CHKA; ATP7B; PANK3; TUBA1A; NARS; RAB11A; PC; GBP6; TRPM7; ACSF2…	1893	1675
receptor binding	7.92e-05	0.00125934	GO:0005102	m	3	TAP1; SYTL4; TAP2; SYTL1; TIMP1; SLC30A9; IGKC; S100A14; HLA-E; ADAMTS5; LBP; DLG3; SMAGP; PILRA; IL12RB1; FGR; LYN; CDH5; CROT; JAKMIP1; P4HB; LPL; SMARCD3; TSPAN4; TRAF3IP2; MDM2; EHHADH; ROR2; CXCL16; CXCL1; CXCL3; CXCL2; SOCS1; CXCL6; HYAL2; ADAM9; PHB; CCL3; VDR; CTNND1; TRAK2; HLA-A; HLA-G; HLA-F; DOCK4; NOS2; HCST; LAMB2; APOE; LILRB2; PPARGC1A; ECH1; PIK3R1; GUCA2A; FCN1; ENG; HCK; FGF2; …	1512	1318
cytokine-mediated signaling pathway	5.06e-05	0.0013574	GO:0019221	b	4	CCL3; SPHK1; PSMB10; HLA-C; HLA-A; DUOX2; HLA-G; HLA-F; HLA-E; B2M; PTAFR; TNFRSF18; PODN; TNFRSF1B; STAT1; IL12RB1; CSF1R; SAMHD1; RELT; CLIP3; PSMB8; ISG15; CXCR6; IFITM2; HLA-DQB2; PML; MKKS; IFITM3; HLA-DPB1; IFITM1; IL2RB; GBP2; GBP1; IFI35; PSME2; IRF1; IFI30; PSME1; PADI2; IL3RA; HCK; PAFAH1B1; CXCL1; CCL11; CXCL3; CXCL2; SOCS1; SOCS3; CXCL6; ACKR4; UBE2K; PSMB9; BST2; ISG20; MAVS; CSNK2B	546	483
proteinaceous extracellular matrix	0.000202497	0.00137698	GO:0005578	c	3	TIMP1; HSPG2; MMP19; EMID1; AGRN; CPZ; SMOC2; LAMB2; ADAMTS5; SERPINA1; LOXL2; ADAMTS9; CASK; LAD1; LAMA5; PODN; COL18A1; EFEMP2; VWA1; COL5A1; COL4A2; COL4A1; ACHE; LGALS1; PI3; COL6A3; EMILIN2; OLFML2B; GSTO1; COL7A1; EMILIN1; WNT4; CTGF; COL1A2; MMP9; TGFBI; VWF; COL6A2	350	306
cytoplasmic vesicle membrane	0.000150134	0.00138123	GO:0030659	c	4	OCRL; SYTL4; SNX7; HLA-C; HLA-A; HLA-G; HLA-F; AFTPH; B2M; DENND4C; SYNPR; WNT4; CD9; GPRC5B; PECAM1; COPZ2; FZD5; RAB31; VOPP1; TBC1D4; RAB11A; DMBT1; AP1M2; HLA-DQB2; RAB13; BSG; C2CD5; ANXA1; HLA-DPB1; ITGB3; DYSF; SRI; PLA1A; CYBA; HLA-E; SEC24B; MDM2; ROR2; SMAGP; SCAP; BACE1; AGTRAP; VAMP5; SYNGR2; ADAM8; PCDH7; TCIRG1; ATP6V0A1; SNX24	478	423
vesicle membrane	0.000229865	0.00150297	GO:0012506	c	3	OCRL; SYTL4; SNX7; HLA-C; HLA-A; HLA-G; HLA-F; AFTPH; B2M; DENND4C; SYNPR; WNT4; CD9; GPRC5B; PECAM1; COPZ2; FZD5; RAB31; VOPP1; TBC1D4; RAB11A; DMBT1; AP1M2; HLA-DQB2; RAB13; BSG; C2CD5; ANXA1; HLA-DPB1; ITGB3; DYSF; SRI; PLA1A; CYBA; HLA-E; SEC24B; MDM2; WAS; ROR2; SMAGP; SCAP; BACE1; AGTRAP; VAMP5; SYNGR2; ADAM8; PCDH7; TCIRG1; ATP6V0A1; SNX24	497	442
regulation of cytokine production	5.77e-05	0.00150797	GO:0001817	b	4	CCL3; SPHK1; TRIB2; PRNP; SEC14L1; HLA-G; NOS2; HLA-E; PUM2; B2M; PUM1; PTAFR; ADCYAP1; ELF1; ZC3H12A; NDRG2; FURIN; LBP; FCER1G; GPAM; FZD5; DHX58; IL12RB1; CCDC88B; CSF1R; FGR; GPRC5B; ISG15; PIK3R1; NOD2; PML; LYN; XBP1; HLA-A; CADM1; ANXA1; HLA-DPB1; FCN1; GBP1; CRCP; GSDMD; LPL; MB21D1; PDCD1LG2; POLR2H; LILRB2; HPSE; UBE2L6; IRF1; CASP5; SOCS1; CASP1; HYAL2; ADAM8; MEFV; CYBA; BST2; MAVS	567	508
outer membrane	0.000393558	0.00152504	GO:0019867	c	2	LRPPRC; ANKH; MGST1; VDAC3; AKAP1; COASY; GPAM; BID; PRNP; MAOA; BNIP3; CPT1A; SLC44A1; BNIP3L; HK2; OPA1; USP30; MTCH2; PPP1CC; CYB5B; AGPAT5; MIEF1; MYO19; MAVS	193	168
purine nucleotide binding	6.65e-05	0.00153216	GO:0017076	m	4	TAP1; GSS; TAP2; MLH3; SCG5; AFG3L2; ATP9B; DHX15; MAP3K8; IARS2; CSNK2A3; FGR; TOR3A; MAGI3; MAGI1; MYO1F; MKKS; SEPT11; VWA8; HK2; HK3; NOD2; GUK1; HELZ2; OPA1; ATP2B1; EHHADH; ROR2; DNAJA2; LMTK2; TNIK; ATP8B1; PPIP5K1; DDX1; MYO5C; CFTR; STRADB; ACTA2; FAM20C; UBE2D2; UBE2L6; GLUL; ACVRL1; UBE2L3; TRIB2; TPK1; ARHGAP5; MAPKAPK5; CHKA; ATP7B; PANK3; TUBA1A; NARS; RAB11A; PC; TRPM7; ACSF2; GUCY…	1890	1672
purine ribonucleoside triphosphate binding	6.81e-05	0.00153216	GO:0035639	m	4	TAP1; GSS; TAP2; MLH3; SCG5; AFG3L2; ATP9B; DHX15; MAP3K8; IARS2; CSNK2A3; FGR; TOR3A; MAGI3; MAGI1; MYO1F; MKKS; SEPT11; VWA8; HK2; HK3; NOD2; GUK1; HELZ2; OPA1; ATP2B1; EHHADH; ROR2; DNAJA2; LMTK2; TNIK; ATP8B1; PPIP5K1; DDX1; MYO5C; CFTR; STRADB; ACTA2; FAM20C; UBE2D2; UBE2L6; GLUL; ACVRL1; UBE2L3; TRIB2; TPK1; ARHGAP5; MAPKAPK5; CHKA; ATP7B; PANK3; TUBA1A; NARS; RAB11A; PC; TRPM7; ACSF2; GUCY…	1835	1621
hydrogen transport	6.18e-05	0.00157473	GO:0006818	b	4	ATP6V1F; COX5A; CHP1; ATP5H; ATP5O; ATP5L; ATP5B; ATP5C1; SLC9A2; ATP5A1; SLC36A1; SLC35A4; COX4I1; SLC15A3; ACTN4; SLC2A6; TCIRG1; ATP6V0A1; ATP6V1G1; COX10; UQCRFS1; COX7B; ATP5F1	159	140
antigen processing and presentation of peptide antigen via MHC class Ib	6.58e-05	0.00163414	GO:0002428	b	4	TAP1; B2M; TAP2; ABCB1; HLA-E	8	8
protein localization	0.000130265	0.00164134	GO:0008104	b	3	CD38; TAP1; LIN7C; TAP2; SYTL1; RAB3IP; AP1M2; TLN2; SCG5; AFG3L2; PKP2; KIFAP3; SLC15A3; DBN1; GPD1L; PGAP2; DLG3; GPAM; SELENBP1; PPT1; PRNP; FGR; MIPEP; CDH1; LYN; JAKMIP1; C2CD5; SIL1; HK2; COG2; SPAG4; RAMP3; AP5M1; SPPL3; LPL; GUK1; AFTPH; SEC24B; VPS26A; MDM2; PAFAH1B1; MTCH2; DUOXA2; TRAPPC8; SOCS1; AKAP1; EPB41L5; HYAL2; MLH3; SNAP29; ADAM8; ADAM9; DDX1; MAVS; CFTR; STRADB; ATP9B; TSG101…	2411	2117
nuclear outer membrane-endoplasmic reticulum membrane network	0.000470941	0.0017519	GO:0042175	c	2	CYP2J2; TAP1; RDH5; LRPPRC; KTN1; HLA-DPB1; ALDH3A2; HLA-A; HLA-G; HLA-F; HLA-E; DNAJC1; LMF2; MGST3; TMEM132A; MGST1; ANKS4B; ZC3H12A; FKBP10; GJC1; FKBP11; LRRC8D; FURIN; TAP2; ACER3; SLC35G1; ARL6IP1; LPCAT1; ELOVL1; CYP4F12; SCD; PLOD1; PGAP2; HLA-C; DERL3; LPCAT3; PIK3R1; HLA-DQB2; PML; RNF139; SCAP; XBP1; APOL2; ERN1; RDH11; SLC28A3; FMO3; GUCY2C; TBXAS1; ALG6; SRI; COPZ2; MEST; SRD5A3; CYB…	1015	879
phagocytic vesicle membrane	0.000206136	0.00180614	GO:0030670	c	4	OCRL; RAB31; HLA-C; HLA-A; HLA-G; HLA-F; HLA-E; TCIRG1; DMBT1; B2M; CYBA; ATP6V0A1	60	54
cell-cell junction	0.000520911	0.00186326	GO:0005911	c	2	CAPZB; LIN7C; ADD3; PTK7; TLN2; SLC5A1; LIMS1; PKP2; CTNND1; DBN1; ATP7B; DLG3; FZD5; CLDN2; DSC2; CASK; MAGI3; PIK3R1; KIRREL; CDH1; CLDN1; LYN; CDH5; CADM1; ANXA5; MAGI1; MARVELD2; DSP; OCLN; WAS; RAB13; SMAGP; TMEM65; VAMP5; ACTN4; GJC1; PDZD3; STRN; FLNA	386	332
homeostatic process	0.000153497	0.00188688	GO:0042592	b	3	CD38; TAP1; TGM2; TAP2; MPC2; FLVCR1; B2M; PKP2; SCO1; IGKC; S100A14; SLC35G1; CYP4F12; NFE2L2; PRNP; LYZ; SLC12A4; PTBP3; LYN; GOT1; IREB2; TBXAS1; HK2; HK3; P4HB; NOD2; AQP8; SPPL3; LPL; ATP2B1; HYAL2; DYRK3; ADAM8; CFTR; CCL3; VDR; ACOXL; QSOX1; ITGB3; SLC31A2; SLC29A1; MAPKAPK5; ACADM; ATP7B; APOE; SLC9A2; PPARGC1A; RAB11A; NPC2; ISG15; NR5A2; PIK3R1; CLDN1; TRPM7; BHLHA15; DLD; SLC24A3; SLC2…	1574	1377
glycosyl compound biosynthetic process	7.98e-05	0.00193528	GO:1901659	b	4	ATP5C1; TCIRG1; PANK3; CTPS2; CECR1; AK2; ATP5A1; ATP5L; COASY; PPARGC1A; GUK1; TYMP; ATP5H; ATP5O; ATP6V0A1; ADA; ATP5B; SLC25A13; ATP5F1	124	106
integral component of membrane	0.000316201	0.00199089	GO:0016021	c	3	TAP1; TAP2; CS; DUOXA2; SLC27A4; SYNPR; SLC35A4; DLG3; TYROBP; SLC28A3; PRNP; ABCD3; SLC38A4; DYSF; GRINA; SPPL3; GOLIM4; OPA1; TMEM184B; GYPC; CXCL16; AKAP1; LST1; GM2A; SPPL2A; ALDH3A2; EVC; MGST3; MGST1; TMEM132A; TAPBP; LILRB2; APOO; GUCY2C; GPAM; BNIP3; ERLIN2; ZDHHC6; DNAJC1; ERMP1; TCIRG1; MPP3; GPX8; FLNB; METTL2B; SLC4A4; FKTN; GPRC5B; SPI1; SLC22A23; SLC36A1; FICD; MINOS1; BSG; SLCO4A1;…	5705	4730
purine ribonucleotide binding	9.74e-05	0.0019924	GO:0032555	m	4	TAP1; GSS; TAP2; MLH3; SCG5; AFG3L2; ATP9B; DHX15; MAP3K8; IARS2; CSNK2A3; FGR; TOR3A; MAGI3; MAGI1; MYO1F; MKKS; SEPT11; VWA8; HK2; HK3; NOD2; GUK1; HELZ2; OPA1; ATP2B1; EHHADH; ROR2; DNAJA2; LMTK2; TNIK; ATP8B1; PPIP5K1; DDX1; MYO5C; CFTR; STRADB; ACTA2; FAM20C; UBE2D2; UBE2L6; GLUL; ACVRL1; UBE2L3; TRIB2; TPK1; ARHGAP5; MAPKAPK5; CHKA; ATP7B; PANK3; TUBA1A; NARS; RAB11A; PC; TRPM7; ACSF2; GUCY…	1877	1659
cellular homeostasis	0.000170084	0.00204101	GO:0019725	b	3	CD38; NCF2; TGM2; VDR; MPC2; ADCYAP1; LCN2; PRNP; SCO1; QSOX1; CHP1; FLVCR1; SLC4A4; SLC31A2; ATP6V1F; PLCE1; SLC29A1; ATP5B; FGGY; MICU2; CYBA; ATP7B; SLC35G1; NFE2L2; NCF4; CDK16; PPARGC1A; APEX1; SLC12A4; GNA15; ABCB7; PIK3R1; PML; LYN; XBP1; P4HB; ERN1; IREB2; NOS2; PRDX4; TBXAS1; DLD; HK2; HK3; GRINA; SRI; SLC24A3; AQP8; SPPL3; APOE; TMEM165; TRPM7; ATP2B1; LGALS1; ADM; FGF2; SLC40A1; CCL11;…	789	694
blood vessel development	0.000183575	0.00215167	GO:0001568	b	3	ACTA2; SPHK1; PTK7; ZFPM2; HSPG2; MMP19; AIMP1; ITGB2; ROCK2; ZC3H12A; ATP5B; GJC1; CYSLTR2; XBP1; PECAM1; LOXL2; APOE; FLVCR1; FZD5; STAT1; SPI1; CTGF; KLF5; MAPK1; PML; PLXND1; CDH5; UBP1; VASH1; ITGB3; ACVRL1; LAMA5; ENG; COL18A1; WARS; MCAM; COL5A1; COL4A2; COL4A1; SEC24B; MDM2; ADM; HEY2; FGF2; HPSE; CCL11; SEMA5A; SOCS3; PROK2; ADAM8; NOTCH3; TYMP; WNT4; COL1A2; HS6ST1; TGFBI; DDAH1; PLCD3	581	530
endoplasmic reticulum membrane	0.000624697	0.00215174	GO:0005789	c	2	CYP2J2; TAP1; RDH5; KTN1; HLA-DPB1; ALDH3A2; HLA-A; HLA-G; HLA-F; HLA-E; DNAJC1; LMF2; MGST3; TMEM132A; MGST1; ANKS4B; ZC3H12A; FKBP10; GJC1; FKBP11; LRRC8D; FURIN; TAP2; ACER3; SLC35G1; ARL6IP1; LPCAT1; ELOVL1; CYP4F12; SCD; PLOD1; PGAP2; HLA-C; DERL3; LPCAT3; HLA-DQB2; PML; RNF139; SCAP; XBP1; APOL2; ERN1; RDH11; SLC28A3; FMO3; GUCY2C; TBXAS1; ALG6; SRI; COPZ2; MEST; SRD5A3; CYBA; FAR2; PIGU; S…	994	862
cell periphery	0.000653372	0.00217013	GO:0071944	c	2	LGALS3; B2M; ANKS4B; DBN1; IGKC; DLG3; TYROBP; SLC28A3; PRNP; SLC38A4; DYSF; MUC1; SPPL3; GYPC; CXCL16; AKAP1; GM2A; SNAP29; SPPL2A; TSG101; CAPZB; EVC; RASA4B; DENND4C; IFIT5; APOE; LILRB2; GUCY2C; DSP; GPAM; HCK; ERLIN2; ATAD1; DNAJC1; TCIRG1; MPP3; SERBP1; FLNA; FLNB; CRIP2; CDH11; SLC4A4; POLE; GPRC5B; SLC22A23; SLC36A1; BSG; SLCO4A1; TMEM65; MCAM; IL3RA; IL12RB1; SLC27A4; SRPK1; IL2RB; MTCL1…	5176	4389
MHC protein binding	0.000117187	0.00219726	GO:0042287	m	4	TAP1; TAP2; LILRB2; ATP5A1; HLA-E; TAPBP; PILRA; ATP5B	31	24
cell migration	0.000194146	0.00220248	GO:0016477	b	3	TIMP1; PKP2; APCDD1; S100A14; FURIN; PECAM1; OGDH; FGR; PTP4A1; PLXND1; LYN; CUL3; IFITM1; ACVRL1; SNAI1; PAFAH1B1; ROR2; CXCL16; CXCL1; CXCL3; CXCL2; CXCL6; HYAL2; ADAM8; ADAM9; BST2; CCL3; RARRES2; SLC7A5; SAA2; DOCK4; APEX1; TNFRSF18; APOE; ENG; PPARGC1A; RAB11A; PIK3R1; CEACAM6; HOXB9; DPYSL3; LBP; PPARD; IGFBP5; HCK; FGF2; SEMA5A; SDC2; SDC3; FLNA; AIF1; ONECUT1; SRGAP1; PTAFR; ATP5B; MDK; F…	1193	1054
thioester metabolic process	0.00019665	0.00220248	GO:0035383	b	3	PDHX; GPAM; OGDH; PDHA1; MPC2; DLD; DLST; ACSF2; FAR2; OXSM; ELOVL1; DLAT; SCD; PPT1; ACOT11	91	78
cell junction organization	0.000203785	0.00223278	GO:0034330	b	3	CDH11; CDH17; TLN2; LIMS1; PKP2; CTNND1; WNT4; CD9; FZD5; CSF1R; MARVELD2; CDH1; CLDN1; RAB13; CDH5; CADM1; ITGB3; ACVRL1; EPB41L5; LAMA5; DSP; OCLN; SNAI1; ACTN4; PTPN13; ROCK2; GJC1; STRN; FLNA	246	211
leukocyte activation	0.000405627	0.00223957	GO:0045321	b	2	CD38; CCL3; CADM1; CDH17; PSMB10; HLA-A; HLA-G; HLA-E; B2M; PTAFR; IGLC1; BATF; ZC3H12A; IGKC; WNT4; TYROBP; XBP1; LBP; MAP3K8; SPI1; FZD5; CD81; MZB1; PRNP; SELPLG; FGR; PIK3R1; HLA-DQB2; LYN; ONECUT1; NOD2; PDCD1; ANXA1; HLA-DPB1; ITGB2; IL2RB; KMT2E; VNN1; UNC13D; FCER1G; ABR; GPAM; FLT3LG; FES; ADA; LGALS3; PDCD1LG2; LGALS1; WAS; LILRB2; IRF1; CCDC88B; LST1; HLX; HYAL2; RNF168; STXBP3; ADAM8;…	733	630
cell motility	0.00044348	0.00223957	GO:0048870	b	2	TIMP1; PPP2R3A; PKP2; APCDD1; S100A14; FURIN; PECAM1; OGDH; FGR; PTP4A1; PLXND1; MKKS; CUL3; IFITM1; ACVRL1; SNAI1; PAFAH1B1; ROR2; CXCL16; CXCL1; CXCL3; CXCL2; CXCL6; HYAL2; ADAM8; ADAM9; BST2; CCL3; LMO4; SLC7A5; SAA2; DOCK4; APEX1; TNFRSF18; APOE; ENG; PPARGC1A; RAB11A; PIK3R1; CEACAM6; HOXB9; DPYSL3; LBP; PPARD; IGFBP5; HCK; FGF2; SEMA5A; SDC2; SDC3; FLNA; AIF1; ONECUT1; SRGAP1; PTAFR; ATP5B;…	1309	1155
localization of cell	0.00044348	0.00223957	GO:0051674	b	2	TIMP1; PPP2R3A; PKP2; APCDD1; S100A14; FURIN; PECAM1; OGDH; FGR; PTP4A1; PLXND1; MKKS; CUL3; IFITM1; ACVRL1; SNAI1; PAFAH1B1; ROR2; CXCL16; CXCL1; CXCL3; CXCL2; CXCL6; HYAL2; ADAM8; ADAM9; BST2; CCL3; LMO4; SLC7A5; SAA2; DOCK4; APEX1; TNFRSF18; APOE; ENG; PPARGC1A; RAB11A; PIK3R1; CEACAM6; HOXB9; DPYSL3; LBP; PPARD; IGFBP5; HCK; FGF2; SEMA5A; SDC2; SDC3; FLNA; AIF1; ONECUT1; SRGAP1; PTAFR; ATP5B;…	1309	1155
organophosphate biosynthetic process	9.64e-05	0.00228517	GO:0090407	b	4	OCRL; PGAP2; CTPS2; SCP2; PPARGC1A; ATP5H; ATP5O; ADCYAP1; ATP5L; TPK1; ATP5B; GPD1L; SLC25A13; CHKA; XBP1; ATP5C1; ADORA2A; PANK3; APOE; CWH43; CPNE3; ATP5A1; TCIRG1; CHPT1; PIK3R3; LPCAT3; PIK3R1; LPCAT1; SRD5A3; GUCA2A; MTMR2; SACM1L; PIGU; SLC44A1; NOS2; GUCY2C; ETNK1; COASY; PPARD; GPAM; GUK1; MB21D1; ADA; ACHE; ADM; FGF2; GPHN; PLA2G16; AK2; IRS1; NFS1; AGPAT5; PDZD3; ATP6V0A1; DGUOK; PTAFR…	600	529
mitochondrial outer membrane	0.000288919	0.00241641	GO:0005741	c	4	MGST1; VDAC3; AKAP1; COASY; GPAM; BID; PRNP; AGPAT5; BNIP3; CPT1A; SLC44A1; BNIP3L; HK2; OPA1; USP30; MTCH2; PPP1CC; CYB5B; MAOA; MIEF1; MYO19; MAVS	164	145
intracellular	0.00078455	0.00244511	GO:0005622	c	2	TAP1; PGM2L1; TAP2; RNF10; FHIT; FAR2; AP1M2; SCG5; PCSK1; OCLN; B2M; DUOXA2; ANKS4B; SYNPR; NCBP1; SLC35A4; OGDH; FKBP10; TYROBP; SLC28A3; RAB3IP; PRNP; TOR3A; RFWD2; ABCD3; VASH1; DYSF; POLR1A; GRINA; IL2RB; AP5M1; SPPL3; GOLIM4; SMARCD3; PRDX4; OPA1; GYPC; MAGEH1; TRAPPC8; STRBP; COL7A1; LST1; GM2A; SNAP29; PRR13; ENC1; NAA35; SPPL2A; ZSCAN16; TSG101; CAPZB; HMGN5; ZNF195; HINFP; ALDH3A2; EVC;…	14076	12047
plasma membrane	0.000788745	0.00244511	GO:0005886	c	2	CD38; KCNE3; TGM2; ADD3; SLC6A6; SYTL4; TLN2; TSG101; LIN7C; GPR39; OCLN; B2M; APCDD1; PKP2; PTK7; ANKS4B; DBN1; IGKC; GPD1L; SLC25A13; HS6ST1; HLA-E; FURIN; PECAM1; DLG3; SLC35G1; SMAGP; FAM26E; CYP4F12; NFE2L2; RABAC1; DSC2; ABCB1; FGR; RELT; PSD3; SLC12A4; SLC2A6; MICAL3; PTP4A1; MAGI1; TTYH3; CDH1; PLXND1; LYN; CDH5; MTMR2; TRPV2; IFITM3; HLA-DPB1; IFITM1; STAMBP; DYSF; SLC25A3; MUC1; CEACAM6…	5069	4301
TAP complex	0.000307603	0.00246082	GO:0042825	c	4	TAP1; TAPBP; TAP2	3	3
positive regulation of biological process	0.000231871	0.00248644	GO:0048518	b	3	TAP1; TAP2; RNF10; NCBP1; B2M; IGKC; PRNP; C2CD5; MUC1; SPPL3; SMARCD3; OPA1; CXCL16; ENC1; TSG101; HMGN5; HINFP; EVC; UBE2D2; PUM2; POLR1A; PUM1; APOE; LILRB2; ISG15; HOXB9; PPARD; PPARA; HCK; BNIP3; RPS6KA2; RPS6KA3; ERLIN2; HLX; ATAD1; TCIRG1; SLC22A5; FLNA; CRIP2; ADCYAP1; GPRC5B; MDK; SPI1; NCOA4; POLR2H; FCGR3A; MCAM; SRPK1; SLC17A9; FAM20B; FAM20C; LMO4; MTCL1; LMCD1; TRPV2; SPHK1; CHP1; E…	5198	4514
respiratory chain	0.000839173	0.00251752	GO:0070469	c	2	NDUFV1; COX5A; NDUFB9; UQCRC2; HIGD1A; NDUFS2; CYCS; NDUFS1; COX4I1; NDUFS3; UQCRFS1; SDHB; COX7B	91	71
regulation of localization	0.000243101	0.00255256	GO:0032879	b	3	CD38; KCNE3; SYTL1; TIMP1; SYTL4; SCG5; PPP2R3A; B2M; PKP2; MPC2; S100A14; HLA-E; FURIN; PECAM1; GPAM; SLC17A9; NFE2L2; DSC2; FGR; DOCK7; PTP4A1; CDH1; PLXND1; LYN; MTMR2; TRPV2; VASH1; IFITM1; C2CD5; HK2; RAMP3; SPPL3; LPL; SEC24B; ONECUT1; MDM2; SNAI1; ROR2; CXCL16; CXCL1; CXCL3; CXCL2; SOCS1; AKAP1; CXCL6; EPB41L5; HYAL2; ADAM8; ADAM9; BST2; MAVS; CFTR; KDM5B; TSG101; ANXA1; OXSR1; LMO4; NOS2;…	2448	2142
peptide metabolic process	0.0001253	0.00290182	GO:0006518	b	4	MRPL24; GSS; RPL37A; NCBP1; RPL6; EEF1A1; SCG5; PCSK1; AIMP2; MRPL27; COPS5; PUM2; CPZ; MGST1; PTAFR; MTIF2; PPA1; ZC3H12A; SLC25A16; MAPKAPK5; SLC25A13; FURIN; IARS2; APOE; MRPS33; MRPS9; GUF1; DARS2; NFE2L2; LRPPRC; MRPS30; NARS; METAP1; MAPK1; MIPEP; PML; RNF139; CNOT1; MRPS5; IREB2; MRPL37; DNAJC1; MRPL35; MRPL15; LARP6; LARP4B; SLC25A3; NARS2; CNOT11; WARS; SPPL2A; GSTO1; BACE1; IGFBP5; AIMP…	826	711
immune response-activating signal transduction	0.000283897	0.00292009	GO:0002757	b	3	CD38; PSMB10; SEC14L1; LIMK1; FCGR3A; PUM2; PUM1; IGLC1; ELF1; IGKC; S100A14; LBP; FCER1G; DHX58; PRNP; THEMIS2; FGR; DMBT1; MAPK1; PIK3R1; HLA-DQB2; LYN; NOD2; HLA-DPB1; FCN1; ITGB2; UBE2D2; GBP1; PSMB8; PSME2; PSME1; SPPL3; CYBA; ADA; LGALS3; HCK; WAS; IRF1; RPS6KA3; ARPC1B; ARPC1A; ADAM8; PSMB9; PRKACB; MAVS	500	389
leukocyte mediated immunity	0.000302329	0.00301514	GO:0002443	b	3	TAP1; CCL3; RNF168; BATF; HLA-A; HLA-E; B2M; PTAFR; IGLC1; IGKC; FCER1G; FZD5; C1RL; IL12RB1; C4BPA; FGR; C2; LYN; CADM1; KMT2E; CTSC; UNC13D; ABR; FES; WAS; CFI; CXCL6; C1QB; C1QA; BST2; C1S; C1R; STXBP3	356	258
regulation of cell adhesion	0.000305104	0.00301514	GO:0030155	b	3	MAD2L2; PPP2R1A; TGM2; HLA-A; PPARA; HLA-G; HLA-E; LIMS1; PTAFR; ROCK2; KIFAP3; SMOC2; ATP5B; WNT4; TNFRSF18; XBP1; MAP3K8; GPAM; LILRB2; IL12RB1; CCDC88B; PRNP; CASK; PIK3R1; HLA-DQB2; CDH1; LYN; GBP1; NOD2; PDCD1; ANXA1; HLA-DPB1; ACVRL1; EPB41L5; LAMA5; IFT74; ENG; NINJ1; MUC1; VNN1; PML; UNC13D; TGFBI; FES; ADA; LGALS3; PDCD1LG2; LGALS1; IRF1; PPP1CB; EMILIN1; SEMA5A; ACTN4; HLX; ADAM8; ADAM9…	636	564
cell-cell junction organization	0.000134113	0.00303691	GO:0045216	b	4	CDH11; CDH17; TLN2; LIMS1; PKP2; CTNND1; WNT4; CD9; FZD5; CSF1R; MARVELD2; CDH1; CLDN1; RAB13; CDH5; CADM1; ACVRL1; EPB41L5; LAMA5; DSP; OCLN; SNAI1; ACTN4; PTPN13; ROCK2; GJC1; STRN	217	186
single-organism cellular localization	0.000319702	0.00309865	GO:1902580	b	3	TAP1; SYTL4; LIN7C; TAP2; SYTL1; LRPPRC; RAB3IP; OPA1; AFG3L2; PKP2; KIFAP3; DLG3; CPT2; FGR; CDH1; LYN; DPP10; C2CD5; RAMP3; SPPL3; SEC24B; PAFAH1B1; AKAP1; HYAL2; SNAP29; MAVS; RPL37A; RPL6; DENND4C; RGS19; ATP5C1; APOE; RAB11A; NPC2; PIK3R1; GBP1; RHOQ; IFT74; KIF3C; GPHN; PEX1; SEMA5A; FLNA; MDFI; EHD2; WDR81; STXBP1; TNIK; ATP5H; ATP5O; ATP5L; ATP5B; FCER1G; PHAX; ATP5A1; MAPK1; PML; RAB13; …	1101	968
chemical homeostasis	0.00014036	0.00310929	GO:0048878	b	4	CD38; TAP1; TGM2; TAP2; MPC2; FLVCR1; B2M; PKP2; SCO1; S100A14; SLC35G1; CYP4F12; PPT1; PRNP; LYN; GOT1; IREB2; TBXAS1; HK2; HK3; GRINA; AQP8; SPPL3; LPL; ATP2B1; HYAL2; CFTR; CCL3; VDR; ACOXL; SLC31A2; SLC29A1; ACADM; ATP7B; APOE; SLC9A2; PPARGC1A; RAB11A; NPC2; NR5A2; PIK3R1; CLDN1; TRPM7; BHLHA15; SLC24A3; GPAM; IGFBP5; FGF2; ABCG2; GSTO1; ATOX1; PROK2; TCIRG1; SLC26A3; ATP6V0A1; ATP6V1G1; GPD…	1016	896
ribose phosphate metabolic process	0.000146662	0.00311832	GO:0019693	b	4	COX5A; NDUFB9; CROT; ENTPD5; CYCS; PPARGC1A; ATP5H; ATP5O; ADCYAP1; ATP5L; ATP5B; COASY; SLC25A13; ATP5C1; ADORA2A; DLG3; APOE; CTPS2; MPP3; ATP5A1; TCIRG1; CASK; MAGI3; GUCA2A; OGDH; NOS2; GUCY2C; DLD; HK2; HK3; RHOQ; NDUFV1; PGM1; COX4I1; GUK1; PPARA; ADM; UQCRC2; GPHN; PANK3; AK2; PFKFB3; PFKFB2; NFS1; NDUFS1; NDUFS2; NDUFS3; PDZD3; ATP6V0A1; COX10; UQCRFS1; COX7B; ATP5F1	543	468
regulation of symbiosis, encompassing mutualism through parasitism	0.000146888	0.00311832	GO:0043903	b	4	TAP1; CCL3; TAP2; TSG101; IFITM1; IFITM3; ZC3H12A; LBP; APOE; STAT1; PC; ISG15; NR5A2; PML; FCN3; IFITM2; FCN1; P4HB; CFL1; LGALS1; SRPK1; POLR2H; HDAC1; SLPI; BST2; ISG20; MAVS	210	187
response to endogenous stimulus	0.000659929	0.00317394	GO:0009719	b	2	CD38; GSS; HADHA; NCBP1; TIMP1; DHX15; FURIN; GPAM; FSTL1; ESRP1; CDH1; KLF3; MKKS; GOT1; CDH5; CROT; C2CD5; AQP8; ATP2B1; MDM2; ROR2; SOCS1; AKAP1; SOCS3; HYAL2; ADAM9; PHB; UQCRFS1; CFTR; KDM5B; VDR; DUOX2; MMP19; MGST3; MGST1; UBE2L3; DENND4C; ACADM; ATP7B; TWSG1; MZB1; PPARGC1A; PIK3R3; NR5A2; PIK3R1; ACVRL1; ENG; RHOQ; PPARD; SLC26A3; COL4A2; COL4A1; IGFBP5; DDC; POLR2H; HADH; ABCG2; NCOA4; …	1570	1414
immune response-regulating signaling pathway	0.000341186	0.00324448	GO:0002764	b	3	CD38; PSMB10; SEC14L1; LIMK1; HLA-G; PUM2; PUM1; IGLC1; ELF1; IGKC; S100A14; LBP; FCER1G; LILRB2; DHX58; PRNP; THEMIS2; FGR; DMBT1; MAPK1; PIK3R1; HLA-DQB2; LYN; NOD2; HLA-DPB1; FCN1; ITGB2; FCGR3A; GBP1; PSMB8; PSME2; PSME1; SPPL3; CYBA; ADA; LGALS3; HCK; WAS; IRF1; RPS6KA3; ARPC1B; ARPC1A; ADAM8; UBE2D2; PSMB9; PRKACB; MAVS	533	415
apical part of cell	0.00113851	0.0033088	GO:0045177	c	2	SYTL4; HYAL2; SLC7A5; MYO1A; SLC5A1; STXBP3; MGST1; SLC29A1; FABP1; SLC5A8; IFIT5; CD9; CD81; CYP4F12; MTCL1; MARVELD2; OCLN; CLDN1; ANXA1; DUOX2; MUC1; SLC6A20; AQP8; CYBA; ATP2B1; ABCG2; VASH1; CA2; GM2A; TNIK; TCIRG1; SLC22A5; ATP8B1; SLC26A3; PDZD3; BST2; CFTR	366	323
extracellular structure organization	0.000358879	0.00334954	GO:0043062	b	3	TIMP1; HSPG2; MMP19; AGRN; SMOC2; LAMB2; FURIN; ADAMTS5; PECAM1; LOXL2; CDH1; BSG; ITGB3; ITGB2; LAMA5; ENG; COL18A1; VWA1; COL5A1; COL4A2; COL4A1; VWF; FGF2; OLFML2B; COL7A1; EMILIN1; PRDX4; ADAM8; CTGF; COL1A2; MMP9; COL6A1; TGFBI; COL6A3; COL6A2	318	282
organelle outer membrane	0.0005631	0.00341882	GO:0031968	c	3	LRPPRC; MGST1; VDAC3; AKAP1; COASY; GPAM; BID; PRNP; MAOA; BNIP3; CPT1A; SLC44A1; BNIP3L; HK2; OPA1; USP30; MTCH2; PPP1CC; CYB5B; AGPAT5; MIEF1; MYO19; MAVS	187	162
response to wounding	0.00040197	0.00368351	GO:0009611	b	3	HDAC1; CAPZB; PECAM1; PTK7; METAP1; AIMP1; STXBP1; STXBP3; EHD2; LAMB2; CD9; MYL9; ADORA2A; FCER1G; APOE; TIMP1; CD81; NFE2L2; MDK; CASK; ZFPM2; MAPK1; PIK3R1; LYN; DGKD; ANXA1; ITGB3; ACVRL1; ANXA5; DPYSL3; DYSF; ENG; NINJ1; VPS45; DSP; PPARD; COL5A1; MCAM; PPARA; ACHE; LGALS1; ADM; WAS; FGF2; HPSE; SERPINA1; IRF1; AKAP1; VASH1; SDC2; CALU; WNT4; CTGF; GNA15; COL1A2; PRKACB; FLNA; VWF; AIF1; ARF…	653	570
establishment of protein localization	0.000432191	0.00388972	GO:0045184	b	3	CD38; TAP1; LIN7C; TAP2; SYTL1; RAB3IP; AP1M2; SCG5; AFG3L2; PKP2; MPC2; PGAP2; GPAM; SELENBP1; PPT1; GSDMD; FGR; MIPEP; CDH1; LYN; JAKMIP1; C2CD5; HK2; COG2; RAMP3; AP5M1; SPPL3; LPL; GUK1; SEC24B; SLC15A3; MDM2; PAFAH1B1; LMTK2; DUOXA2; TRAPPC8; SOCS1; AKAP1; EPB41L5; HYAL2; SNAP29; ADAM8; ADAM9; MAVS; CFTR; STRADB; ATP9B; TSG101; CCL3; RPL37A; SNX7; HINFP; RPL6; TRAK2; HLA-E; GLUL; UBE2L3; DEN…	2001	1766
acyl-CoA metabolic process	0.00019665	0.00408952	GO:0006637	b	4	PDHX; GPAM; OGDH; PDHA1; MPC2; DLD; DLST; ACSF2; FAR2; OXSM; ELOVL1; DLAT; SCD; PPT1; ACOT11	91	78
positive regulation of transport	0.000204721	0.0041216	GO:0051050	b	4	CD38; CCL3; SPHK1; PFKFB2; MPC2; EHD2; DPH6; HYAL2; RARRES2; TSG101; SCP2; GSDMD; HLA-E; IRS1; STXBP1; B2M; PTAFR; PKP2; ADCYAP1; ZC3H12A; PDCD6IP; XBP1; LBP; FCER1G; APOE; FZD5; CASK; SYTL4; NFE2L2; BID; CSF1R; FGR; CLIP3; PIK3R3; ATAD1; PIK3R1; NOD2; CDH1; C2; MAVS; MTMR2; TRPV2; ANXA1; FCN1; C2CD5; NCS1; CHP1; RHOQ; SRI; UNC13D; ARL6IP1; KCNE3; SPPL3; ABR; CYBA; UNC13B; EXPH5; GPD1L; LGALS3; A…	934	832
protein complex subunit organization	0.000207789	0.0041216	GO:0071822	b	4	NDUFB9; AFG3L2; DCTPP1; SCO1; ANKS4B; HEY2; NDUFAF7; PRNP; MICAL3; MAGI1; MKKS; SEPT11; MTMR2; CUL3; MRPL37; MRPL35; MRPS9; MRPS5; CTSC; TSPAN4; SEC24B; MDM2; COL7A1; ARPC1B; ARPC1A; SNAP29; NFS1; MEFV; LIMA1; TTC19; CAPZB; MRPL27; KIFAP3; GLUL; MGST1; ST13; ACADM; MRPL15; MZB1; PPARGC1A; CLDN1; TRPM7; ACVRL1; LNX2; DPYSL3; HCK; BNIP3; UBE2K; SEMA5A; UQCC1; GFM2; MRPS22; PTCD3; TCIRG1; ATP6V0A1; …	1489	1297
pyridine-containing compound metabolic process	0.000210327	0.0041216	GO:0072524	b	4	PDHX; OGDH; PDHA1; MPC2; DLD; HK2; DLST; PFKFB3; ME2; PGM1; PFKFB2; PSAT1; PPARGC1A; IDH3B; ENTPD5; MDH2; MDH1; HK3; GPD1L; PPARA	135	123
active ion transmembrane transporter activity	0.000242845	0.00420308	GO:0022853	m	4	ATP5C1; SLC20A2; SLC6A20; ATP6V1F; ANXA5; SLC6A6; SLC4A4; ATP5A1; TCIRG1; SLC12A4; ATP5O; ATP6V0A1; ATP6V1G1; ABCC3; ATP2B1; ATP5B; ATP7B; CFTR; ATP5F1	124	115
endocytic vesicle membrane	0.000730496	0.00428222	GO:0030666	c	3	OCRL; HLA-DPB1; FZD5; RAB31; HLA-C; HLA-A; HLA-G; HLA-F; HLA-E; ROR2; TCIRG1; DMBT1; B2M; CYBA; ATP6V0A1; AP1M2; HLA-DQB2; MDM2; WNT4; CD9	153	135
protein binding	0.000814066	0.00439596	GO:0005515	m	2	TAP1; TAP2; RNF10; FHIT; AP1M2; SCG5; LGALS3; B2M; PGAP2; ANKS4B; DBN1; IGKC; NCBP1; OGDH; PILRA; TYROBP; PRNP; RMND5A; ABCD3; VASH1; DYSF; GRINA; SPPL3; ABLIM1; OPA1; TRAFD1; GYPC; CXCL16; TRAPPC8; STRBP; AKAP1; SNAP29; PRR13; ENC1; SPPL2A; ZSCAN16; TSG101; CAPZB; ATP6V1F; HINFP; PCED1A; CCDC112; UBE2D2; PUM2; MGST3; MGST1; SYNPR; LNX2; CHKA; LMTK2; TAPBP; APOE; LILRB2; APOO; ISG15; MYL9; PDLIM4…	10836	9324
pyruvate dehydrogenase activity	0.000278367	0.00447375	GO:0004738	m	4	PDHX; PDHA1; DLAT; DLD	6	6
TAP2 binding	0.000307603	0.00461404	GO:0046979	m	4	TAP1; TAPBP; HLA-F	3	3
cytokine production	0.000524379	0.00463661	GO:0001816	b	3	CCL3; SPHK1; TRIB2; BATF; PRNP; SEC14L1; HLA-G; NOS2; HLA-E; PUM2; B2M; PUM1; PTAFR; ADCYAP1; ELF1; ZC3H12A; NDRG2; FURIN; LBP; FCER1G; GPAM; FZD5; DHX58; IL12RB1; CCDC88B; CSF1R; FGR; GPRC5B; ISG15; PIK3R1; NOD2; PML; LYN; XBP1; HLA-A; CADM1; ANXA1; HLA-DPB1; FCN1; GBP1; CRCP; GSDMD; LPL; MB21D1; PDCD1LG2; POLR2H; LILRB2; HPSE; UBE2L6; IRF1; CASP5; SOCS1; CASP1; HYAL2; ADAM8; MEFV; CYBA; BST2; M…	627	564
collagen catabolic process	0.000249751	0.00480182	GO:0030574	b	4	MRC2; COL7A1; COL18A1; MMP19; COL5A1; COL1A2; COL4A2; COL4A1; MMP9; COL6A1; COL6A3; COL6A2; FURIN	67	63
cellular response to oxygen-containing compound	0.00025829	0.00487403	GO:1901701	b	4	CPT1A; SPHK1; VDR; MPC2; PTK7; CCL3; TBC1D4; DENND4C; NOS2; AGRN; B2M; MGST1; PTAFR; SLC29A1; FABP1; ZC3H12A; ADAM9; MDM2; CYBA; XBP1; LBP; SPI1; ATP6V1F; C2CD5; RAB31; NFE2L2; MZB1; CDK16; PPARGC1A; APEX1; MAPK1; PIK3R3; PIK3R1; NOD2; CDH1; KLF3; LYN; GOT1; RHOQ; ERN1; HOXA2; ANXA1; GPAM; HMGCS2; ANXA5; SOD3; KMT2E; MUC1; SRI; ABCG2; AQP8; TNFRSF1B; PPARD; SLC26A3; RAMP3; COL4A1; IGFBP5; ATP2B1;…	928	838
lipoprotein metabolic process	0.000292685	0.00542266	GO:0042157	b	4	PGAP2; PRKACB; ITGB3; APOE; APOL1; ZDHHC6; CLIP3; PPT1; P4HB; HSPG2; CWH43; LPL; PIGU; PPARA; APOL6; APOL4; APOL3; APOL2; ZDHHC23; NMT2	138	126
organic hydroxy compound metabolic process	0.000627819	0.00545553	GO:1901615	b	3	OCRL; SPHK1; VDR; ALDH3A2; DUOX2; SCP2; CNBP; DUOXA2; PTAFR; APOL2; GPD2; SCAP; CHKA; ACER3; APOE; CYP4F12; RDH5; MAOA; NPC2; NR5A2; SRD5A3; GBA2; GOT1; SLCO4A1; MTMR2; APOL1; HMGCS2; PPARD; AKR1B10; PLCD3; DDC; SNAI1; FGF2; ADH6; ERLIN2; PFKFB2; DKK3; WNT4; PSAT1; ATP8B1; PPIP5K1; ADH1C; RDH11; ADH1A; PLCE1; CFTR	459	415
lipid modification	0.000313476	0.00570415	GO:0030258	b	4	OCRL; ETFA; SPHK1; HADHA; ALDH3A2; CROT; SCP2; ACOXL; FABP1; ACADM; APOE; CPT2; PPARGC1A; ECH1; SACM1L; PIK3R1; ABCD3; MTMR2; CPT1A; ETFDH; PPARD; PPARA; EHHADH; FGF2; PHYH; HADH; IRS1; DECR1	245	206
cellular amide metabolic process	0.000332107	0.00589505	GO:0043603	b	4	PPP2R1A; GSS; RPL37A; NCBP1; MRPL24; RPL6; EEF1A1; SCG5; PCSK1; AIMP2; MRPL27; COPS5; PUM2; CPZ; MGST1; AEBP1; MTIF2; PPA1; ZC3H12A; SLC25A16; MAPKAPK5; SLC25A13; FURIN; ACER3; IARS2; APOE; MRPS33; MRPS9; GUF1; DARS2; NFE2L2; METAP1; ST3GAL4; MRPS30; NARS; PC; MAPK1; MIPEP; MRPL37; PML; RNF139; CNOT1; MRPS5; IREB2; ST3GAL2; DNAJC1; LRPPRC; MRPL15; LARP6; DLD; SLC25A3; NARS2; CNOT11; VNN1; WARS; S…	995	857
extracellular matrix organization	0.000335538	0.00589505	GO:0030198	b	4	TIMP1; HSPG2; MMP19; AGRN; SMOC2; LAMB2; FURIN; ADAMTS5; PECAM1; LOXL2; CDH1; BSG; ITGB3; ITGB2; LAMA5; ENG; COL18A1; VWA1; COL5A1; COL4A2; COL4A1; VWF; FGF2; OLFML2B; COL7A1; EMILIN1; PRDX4; ADAM8; CTGF; COL1A2; MMP9; COL6A1; TGFBI; COL6A3; COL6A2	317	281
ion transmembrane transporter activity	0.00042722	0.00600778	GO:0015075	m	4	KCNE3; ATP6V1F; MPC2; SLC6A6; SLC44A1; ANKH; SLC38A4; SLC7A5; NCS1; SERINC2; SLC5A1; SLC31A2; ATP5H; ATP5O; ATP5L; VDAC3; ATP5B; SLC25A13; LRRC8D; ATP7B; ATP5C1; SLC35A4; DLG3; SLC37A1; SLC9A2; SLC22A23; KCNK5; ATP5A1; SLC36A1; KCNK6; GRIN3A; SLC12A4; TRAPPC10; TTYH3; BSG; SLCO4A1; APOL1; SLC6A14; ORAI2; SLC20A2; KCND3; ANXA5; SLC25A3; TRPV2; FAM26E; SLC24A3; COX4I1; SLC26A3; ATP2B1; SLC15A3; KCN…	866	765
protein complex binding	0.000423401	0.0061746	GO:0032403	m	3	CAPZB; LRPPRC; CDH17; ARPC1B; TLN2; HLA-A; MYO1D; FCGR3A; MYO1A; ITGB2; ZNF326; PKP2; SCAP; LAMB2; CD9; IQGAP2; ADAMTS5; DOK2; FCER1G; CD81; LIMA1; HADHA; GMFB; FGR; APEX1; PIK3R1; PCOLCE; LYN; ADAM9; PODN; ACVR2A; ACVRL1; LAMA5; ENG; SLC25A3; COG2; P4HB; DEPDC5; MRC2; ST13; AAK1; COL5A1; TSPAN4; PPARA; LGALS3; ACHE; VWF; PEX1; PPP1CC; ACTN4; UQCRC2; ARPC1A; TGFBI; IRS1; VIM; CTGF; GNA15; STRN; P…	724	631
cell proliferation	0.00136831	0.00628177	GO:0008283	b	2	CD38; RNF10; TIMP1; PKP2; KIFAP3; DBN1; FURIN; DLG3; GPAM; IL12RB1; CSNK2A3; CCDC88B; PRNP; FGR; RELT; VASH1; LYN; CDH5; CUL3; HLA-DPB1; ENTPD5; IFI30; SMARCD3; MDM2; PAFAH1B1; ROR2; CXCL1; CXCL3; CXCL2; LST1; CXCL6; PHB; BST2; PLCE1; KDM5B; TSG101; HMGN5; VDR; HLA-A; FABP1; HLA-G; ITGB3; HLA-E; IRS1; GLUL; ACVRL1; UBE2L3; NDRG2; TNFRSF18; APOE; LILRB2; MZB1; PPARGC1A; NR5A2; RNF139; GUCY2C; ENG;…	1967	1720
cellular catabolic process	0.000740541	0.00632598	GO:0044248	b	3	FHIT; TIMP1; DCTPP1; ACHE; FURIN; OGDH; CYP4F12; NFE2L2; CPT2; ADAMTS9; ABCD3; GOT1; MTMR2; CUL3; ENTPD5; CTSO; CTSC; ETFDH; LPL; USP30; MDM2; EHHADH; KLHL8; HPSE; GM2A; ADAM8; ADAM9; ENC1; RGP1; DDAH1; TSG101; CPT1A; RPL37A; FBXO6; PNRC2; ALDH3A2; DUOX2; UBE2D2; UBE2L6; GLUL; UBE2L3; TRIB2; TST; NCBP1; ACADM; APOE; ECH1; DERL3; ISG15; RNF139; GBA2; LRPPRC; DLD; CNOT11; PGM1; PPARD; PPARA; BLVRA;…	1540	1353
inflammatory response	0.000368926	0.0063718	GO:0006954	b	4	CCL3; SPHK1; DUOXA2; RARRES2; ADA; SAA2; AIMP1; NFKBIZ; PHB; LPL; PTAFR; ADCYAP1; ZC3H12A; TNFRSF18; GPRC5B; ADORA2A; FCER1G; APOE; C4BPA; CSF1R; LYZ; RELT; THEMIS2; CXCR6; NOD2; C2; LYN; APOL3; APOL2; PROK2; ANXA1; NOS2; ITGB2; LBP; VNN1; GSDMD; PPARA; ABR; CXCL2; GGT5; HCK; UNC13D; CCL11; CXCL1; SERPINA1; CXCL3; CASP5; TNFRSF1B; SOCS3; CFI; HYAL2; CASP1; CFB; PPARD; ADAM8; MEFV; CYBA; NFE2L2; C…	654	580
microbody membrane	0.00113419	0.00642708	GO:0031903	c	3	PEX1; PEX11A; TTC1; ALDH3A2; ATAD1; PEX19; MGST1; FAR2; ABCD3; MAVS; CNOT1	58	56
humoral immune response mediated by circulating immunoglobulin	0.000382123	0.00648973	GO:0002455	b	4	C1RL; CFI; C4BPA; C1QB; C1QA; IGLC1; C2; C1S; C1R; IGKC	115	42
cytochrome complex	0.00118491	0.00649789	GO:0070069	c	3	COX5A; COX7B; COX4I1; COX10; UQCRFS1; UQCRC2	25	19
cellular response to endogenous stimulus	0.000806399	0.00677375	GO:0071495	b	3	NCBP1; FURIN; GPAM; FSTL1; ESRP1; CDH1; MED14; MKKS; GOT1; CDH5; C2CD5; AQP8; ATP2B1; MDM2; ROR2; SOCS1; AKAP1; SOCS3; HYAL2; ADAM9; PHB; CFTR; KDM5B; VDR; UBE2L3; DENND4C; TWSG1; MZB1; PPARGC1A; PIK3R3; NR5A2; PIK3R1; ACVRL1; ENG; RHOQ; PPARD; SLC26A3; COL4A2; COL4A1; PPARA; DDC; POLR2H; ABCG2; HNF4G; TCIRG1; CYBA; ATP6V0A1; ATP6V1G1; AIF1; HDAC1; TBC1D4; ONECUT1; IGFBP5; ATP6V1F; PTAFR; ADCYAP1…	1188	1072
leukocyte migration	0.00158442	0.00695769	GO:0050900	b	2	CCL3; SLC7A5; AIMP1; SPNS2; PTAFR; EPS8; MITF; S100A14; TNFRSF18; PECAM1; FCER1G; SELPLG; DOK2; PIK3R1; CEACAM6; LYN; BSG; ANXA1; ITGB3; ITGB2; LBP; ABR; PADI2; ADA; LGALS3; HCK; CXCL16; CXCL1; CCL11; CXCL3; CXCL2; CXCL6; RARRES2; ADAM8; COL1A2; MMP9; AIF1	363	329
multicellular organism metabolic process	0.00084277	0.00696321	GO:0044236	b	3	MRC2; COL18A1; COL7A1; PPARD; MMP19; PPARGC1A; WNT4; TRAM2; CTGF; COL5A1; COL1A2; COL4A2; COL4A1; MMP9; COL6A1; COL6A3; COL6A2; FURIN	131	117
myeloid leukocyte activation	0.000882315	0.00713255	GO:0002274	b	3	LBP; FCER1G; SPI1; KMT2E; CCL3; TYROBP; HYAL2; STXBP3; FGR; ADAM9; BATF2; ABR; FLT3LG; FES; ZC3H12A; BATF; PTAFR; LYN; UNC13D; AIF1	157	137
cellular amino acid metabolic process	0.000891568	0.00713255	GO:0006520	b	3	GSS; SLC6A6; PSMB10; SLC7A5; AIMP2; AIMP1; DDC; GLUL; DARS2; PPA1; PSAT1; OGDH; CTPS2; AHCYL2; PLOD1; NARS; GOT1; IARS2; SLC6A14; NOS2; PRDX4; DLD; NARS2; P4HB; PSME2; WARS; PSME1; PADI2; PHGDH; GGT5; OCLN; LARS; DLST; OAZ2; NFS1; PSMB9; PSMB8; DDAH1	375	330
ER to Golgi transport vesicle membrane	0.000988502	0.00716513	GO:0012507	c	4	HLA-DPB1; HLA-C; HLA-A; SEC24B; HLA-G; HLA-F; HLA-E; B2M; HLA-DQB2; SCAP	56	47
peroxisomal membrane	0.00113419	0.00716513	GO:0005778	c	4	PEX1; PEX11A; TTC1; ALDH3A2; ATAD1; PEX19; MGST1; FAR2; ABCD3; MAVS; CNOT1	58	56
Golgi subcompartment	0.00114009	0.00716513	GO:0098791	c	4	OCRL; ST3GAL2; AP1M2; LAP3; ATP9B; PSENEN; FURIN; CLIP3; RAB31; RAB11A; HLA-DQB2; CDH1; RAB13; ATP7B; DNMBP; HLA-A; HLA-DPB1; SOD3; ST3GAL4; COG2; CHPF2; GOLIM4; TMEM165; ARFGEF1; VPS52; GALNT2; BACE1; TOM1L1; TGFBI; CHPF; RGP1; RHOBTB3	300	267
vacuole	0.0011432	0.00716513	GO:0005773	c	4	NCF2; ATP6V1F; MAN2B1; AP1M2; EEF1A1; HSPG2; NCF4; MFSD12; SLC15A3; IFITM3; GYG1; DRAM1; AKR1B10; NPC2; PPT1; CTSO; SLC36A1; SLC12A4; HLA-DQB2; LYN; GOT1; DPP7; ANXA1; HLA-DPB1; TOM1L1; DLD; CTSC; RAMP3; AP5M1; SPPL2A; UNC13D; SNX14; TMEM165; IFI30; ADA; HCK; SDC3; HPSE; AGRN; GLB1L2; RAB24; SPPL3; HYAL2; SDC2; GM2A; SNAP29; ADAM8; TCIRG1; MEFV; SPNS2; ATP6V0A1; ATP6V1G1; DEPDC5; COL6A1; HLA-DMB;…	619	558
pyruvate dehydrogenase complex	0.00116365	0.00716513	GO:0045254	c	4	PDHX; PDHA1; DLAT; DLD	8	8
extrinsic component of endoplasmic reticulum membrane	0.00116823	0.00716513	GO:0042406	c	4	ALDH3A2; PML; ZC3H12A	5	4
MHC class I peptide loading complex	0.00116823	0.00716513	GO:0042824	c	4	TAP1; TAPBP; TAP2	4	4
vasculature development	0.000435316	0.00727192	GO:0001944	b	4	ACTA2; SPHK1; PTK7; ZFPM2; HSPG2; MMP19; AIMP1; ITGB2; ROCK2; ZC3H12A; ATP5B; GJC1; CYSLTR2; XBP1; PECAM1; LOXL2; APOE; FLVCR1; FZD5; STAT1; SPI1; CTGF; KLF5; MAPK1; PML; PLXND1; CDH5; UBP1; VASH1; ITGB3; ACVRL1; LAMA5; ENG; COL18A1; WARS; MCAM; COL5A1; COL4A2; COL4A1; SEC24B; MDM2; ADM; HEY2; FGF2; HPSE; CCL11; SEMA5A; SOCS3; PROK2; ADAM8; NOTCH3; TYMP; WNT4; COL1A2; HS6ST1; TGFBI; DDAH1; PLCD3	602	548
cell leading edge	0.0026259	0.00740026	GO:0031252	c	2	ACTA2; CAPZB; CTNND1; RAB3IP; EEF1A1; MYO1D; MYO1A; EPS8; IFIT5; IQGAP2; ARHGAP44; C2CD5; TLN2; FGR; CDH1; PLXND1; RAB13; TRPM7; TRPV2; ITGB3; EPB41L5; DPYSL3; DYSF; AAK1; MTSS1; ABLIM1; CFL1; ATP2B1; PAFAH1B1; PTPN13; LMO4; VIM; MEFV; AIF1	354	304
cell adhesion molecule binding	0.0005631	0.00758019	GO:0050839	m	3	CDH17; CTNND1; LAMB2; CD9; ADAMTS5; LILRB2; CDH1; LYN; CADM1; ITGB3; ITGB2; LAMA5; P4HB; DSP; COL5A1; TSPAN4; SMAGP; ACTN4; ADAM8; ADAM9; CTGF; TGFBI; VWF	190	162
response to peptide hormone	0.000462709	0.00760485	GO:0043434	b	4	ATP6V1F; TIMP1; PPARA; STXBP3; DENND4C; SCAP; XBP1; GPAM; STAT1; AGTRAP; MZB1; HADHA; TBC1D4; APEX1; MAPK1; PIK3R3; PIK3R1; RAB13; GOT1; ANXA1; HMGCS2; ANXA5; C2CD5; RHOQ; RAB31; IGFBP5; SOCS1; MDM2; ADM; LYN; HADH; BSG; LRP6; AKAP1; SOCS3; CA2; RARRES2; IRS1; TCIRG1; CTGF; ATP6V0A1; ATP6V1G1; PRKACB	411	375
regulation of response to external stimulus	0.000480591	0.00777337	GO:0032101	b	4	CCL3; DUOXA2; MDH1; PADI2; AP1M2; RARRES2; SEC14L1; PPARA; PHB; PUM2; LPL; B2M; PUM1; ADCYAP1; FABP1; ZC3H12A; S100A14; MTSS1; GPRC5B; LBP; FCER1G; APOE; MKKS; DHX58; IL12RB1; C4BPA; TNIK; CASK; GRIN3A; METAP1; MAVS; NOD2; PML; C2; LYN; HLA-A; ANXA1; HPSE; NOS2; ANXA5; PLXND1; CAMKMT; TRAF3IP2; ABR; CXCL2; MB21D1; ADA; HCK; FGF2; CXCL1; CCL11; CXCL3; CASP5; TNFRSF1B; SEMA5A; SOCS3; CASP1; HYAL2; …	810	719
respiratory chain complex	0.00132115	0.00784168	GO:0098803	c	4	NDUFV1; COX5A; NDUFB9; UQCRC2; NDUFS2; NDUFS1; COX4I1; NDUFS3; UQCRFS1; SDHB; COX7B	73	57
phagocytosis	0.0004938	0.00786223	GO:0006909	b	4	FCN3; TGM2; LIMK1; FCGR3A; IGLC1; IGKC; ADORA2A; FCER1G; C4BPA; FGR; MAPK1; LBP; PIK3R1; C2; LYN; ANXA1; FCN1; PECAM1; ABR; CYBA; HCK; WAS; ARPC1B; ARPC1A; UNC13D; AIF1	279	191
response to hormone	0.00105562	0.00825709	GO:0009725	b	3	CD38; HDAC1; SPHK1; PLOD1; TIMP1; TBC1D4; CNOT1; PPARA; MMP19; PHB; LATS2; STXBP3; VDR; PTAFR; UBE2L3; ADCYAP1; DENND4C; SCAP; RAB31; ADAM9; ACADM; XBP1; MDK; MKKS; ATP6V1F; NR6A1; STAT1; AGTRAP; MZB1; HADHA; NR2F1; PPARGC1A; APEX1; MAPK1; PIK3R3; NR5A2; PIK3R1; MED14; LYN; BSG; ANXA1; GPAM; HMGCS2; NCOA4; ANXA5; C2CD5; RHOQ; PRKACB; PAQR5; PPARD; PADI2; IGFBP5; ATP2B1; SOCS1; MDM2; ADM; RAB13; H…	864	777
blood vessel morphogenesis	0.0010649	0.00825709	GO:0048514	b	3	SPHK1; ZFPM2; HSPG2; MMP19; AIMP1; ITGB2; ROCK2; ZC3H12A; ATP5B; GJC1; CYSLTR2; XBP1; LOXL2; APOE; FZD5; STAT1; CTGF; KLF5; PML; PLXND1; UBP1; ITGB3; ACVRL1; LAMA5; ENG; COL18A1; WARS; MCAM; SPI1; COL4A2; COL4A1; SEC24B; ADM; HEY2; FGF2; HPSE; CCL11; VASH1; SEMA5A; PROK2; ADAM8; NOTCH3; TYMP; WNT4; HS6ST1; TGFBI; DDAH1; PLCD3	494	449
cardiovascular system development	0.000546435	0.00852628	GO:0072358	b	4	ACTA2; SPHK1; PTK7; ZFPM2; HSPG2; MMP19; AIMP1; ITGB2; ROCK2; ZC3H12A; ATP5B; GJC1; CYSLTR2; XBP1; PECAM1; LOXL2; APOE; FLVCR1; FZD5; STAT1; SPI1; CTGF; KLF5; MAPK1; PML; PLXND1; CDH5; UBP1; VASH1; ITGB3; ACVRL1; LAMA5; ENG; COL18A1; WARS; MCAM; COL5A1; COL4A2; COL4A1; SEC24B; MDM2; ADM; HEY2; FGF2; HPSE; CCL11; SEMA5A; SOCS3; PROK2; ADAM8; NOTCH3; TYMP; WNT4; COL1A2; HS6ST1; TGFBI; DDAH1; PLCD3	609	553
isoprenoid metabolic process	0.000552242	0.00852628	GO:0006720	b	4	SCPEP1; HMGCS2; APOE; SDC3; ALDH3A2; SDC2; HSPG2; RARRES2; PDSS1; AGRN; NPC2; PPARD; LPL; RDH11; SRD5A3; AKR1B10; RDH5; PHYH	131	113
cell surface receptor signaling pathway	0.00113025	0.00863098	GO:0007166	b	3	CD38; HDAC1; NCBP1; TIMP1; PPP2R3A; B2M; APCDD1; IGKC; FURIN; LBP; IL12RB1; HEY2; PSMB10; PRNP; FGR; FSTL1; ESRP1; MAGI1; ISG15; LYN; GOT1; CDH5; MTMR2; CUL3; IFITM3; HLA-DPB1; IFITM1; PLXND1; C2CD5; IFI35; IFI30; SPPL3; TSPAN7; ACVRL1; VPS26A; SNAI1; PAFAH1B1; ROR2; CXCL1; CXCL3; CXCL2; SOCS1; SOCS3; CXCL6; HYAL2; ARPC1A; CPZ; VIM; IFITM2; BST2; PLCE1; MAVS; STRADB; CCL3; ATP6V1F; HLA-C; HLA-A; …	2697	2318
multicellular organismal macromolecule metabolic process	0.000574447	0.00873673	GO:0044259	b	4	MRC2; COL18A1; COL7A1; PPARD; MMP19; WNT4; TRAM2; CTGF; COL5A1; COL1A2; COL4A2; COL4A1; MMP9; COL6A1; COL6A3; COL6A2; FURIN	116	104
substrate-specific transmembrane transporter activity	0.000705519	0.00881898	GO:0022891	m	3	KCNE3; ATP6V1F; MPC2; SLC6A6; CDH17; SLC44A1; ANKH; SLC38A4; SLC7A5; NCS1; SERINC2; SLC5A1; SLC31A2; ATP5H; ATP5O; SLC29A1; ATP5L; VDAC3; ATP5B; SLC25A13; LRRC8D; ATP7B; ATP5C1; SLC35A4; DLG3; SLC37A1; SLC9A2; SLC22A23; KCNK5; ATP5A1; SLC36A1; KCNK6; GRIN3A; SLC12A4; TRAPPC10; TTYH3; BSG; SLCO4A1; APOL1; SLC6A14; ORAI2; SLC20A2; KCND3; ANXA5; SLC25A3; TRPV2; FAM26E; SLC24A3; AQP8; COX4I1; SLC26A3…	934	828
plasma membrane organization	0.000617695	0.00921064	GO:0007009	b	4	EHD2; SCP2; STXBP1; TNIK; PKP2; DENND4C; CLIP3; FCER1G; C2CD5; RAB31; RAB11A; PIK3R1; CDH1; RAB13; BSG; RHOQ; DPP10; LAMA5; DYSF; GBP1; RAMP3; COL5A1; VAMP5; ZDHHC23; LRP6; ROCK2; WNT4; MTSS1; RILPL2; MAP7	265	236
protein transport	0.000627121	0.00921064	GO:0015031	b	4	CD38; TAP1; LIN7C; TAP2; SYTL1; RAB3IP; AP1M2; SCG5; AFG3L2; MPC2; PGAP2; GPAM; SELENBP1; PPT1; GSDMD; FGR; MIPEP; CDH1; LYN; JAKMIP1; C2CD5; COG2; RAMP3; AP5M1; SPPL3; LPL; SEC24B; SLC15A3; MDM2; PAFAH1B1; LMTK2; DUOXA2; TRAPPC8; SOCS1; AKAP1; HYAL2; SNAP29; ADAM8; ADAM9; MAVS; CFTR; STRADB; TSG101; CCL3; RPL37A; SNX7; RPL6; TRAK2; HLA-E; GLUL; UBE2L3; DENND4C; APOE; RAB11A; DMBT1; DERL3; PIK3R1…	1836	1622
multicellular organismal catabolic process	0.000632723	0.00921064	GO:0044243	b	4	MRC2; COL7A1; COL18A1; MMP19; COL5A1; COL1A2; COL4A2; COL4A1; MMP9; COL6A1; COL6A3; COL6A2; FURIN	74	69
response to organonitrogen compound	0.00125274	0.00942363	GO:0010243	b	3	GSS; ATP6V1F; TIMP1; CROT; IGFBP5; MMP19; MGST3; STXBP3; MGST1; PTAFR; DHX15; SCAP; ATP7B; GPAM; XBP1; STAT1; AGTRAP; MZB1; HADHA; TBC1D4; PPARGC1A; APEX1; MAPK1; PIK3R3; PIK3R1; NOD2; CDH1; KLF3; LYN; BSG; DENND4C; ANXA1; HMGCS2; DUOX2; ANXA5; ATP6V1G1; C2CD5; SPHK1; RHOQ; RAB31; AQP8; SLC26A3; COL4A1; ADA; DDC; SOCS1; MDM2; ADM; RAB13; HADH; ABCG2; GOT1; LRP6; AKAP1; SOCS3; CASP1; CA2; SDC2; RA…	812	732
ion binding	0.00193726	0.00951019	GO:0043167	m	2	TAP1; PGM2L1; TAP2; RNF10; SCG5; CPZ; OGDH; PRNP; ZNF704; ZSWIM5; TOR3A; ABCD3; DYSF; PTGR1; ABLIM1; OPA1; CYP4X1; LMTK2; ZSCAN16; ACTA2; ZNF195; HINFP; UBE2D2; MMP19; POLR1A; RASA4B; TPK1; CHKA; PANK3; APOE; MYL9; PDLIM4; GUCY2C; PPARD; PPARA; HCK; RPS6KA2; RPS6KA3; RPS6KA6; ZDHHC6; GFM2; ATAD1; ERMP1; SLC22A5; CRIP2; CYP2J2; DYRK3; MTIF2; MDK; NDUFV1; NR2F1; KIF3C; FICD; TCEA3; RNF24; SRPK1; AK…	6176	5359
early endosome membrane	0.00169707	0.00975818	GO:0031901	c	4	ANXA1; OCRL; LRP6; FZD5; HLA-C; HLA-A; HLA-G; HLA-F; HLA-E; MTMR2; CLIP3; B2M; TMEM165; PML; CFTR	117	95
regulation of cell proliferation	0.000720221	0.0103367	GO:0042127	b	4	CD38; RNF10; TIMP1; PKP2; KIFAP3; DLG3; GPAM; IL12RB1; CCDC88B; PRNP; FGR; RELT; VASH1; LYN; CDH5; CUL3; HLA-DPB1; IFITM1; IFI30; SMARCD3; MDM2; CSNK2A3; ROR2; CXCL1; CXCL3; CXCL2; LST1; CXCL6; PHB; KDM5B; TSG101; HMGN5; VDR; HLA-A; FABP1; HLA-G; ITGB3; HLA-E; IRS1; GLUL; ACVRL1; NDRG2; TNFRSF18; APOE; LILRB2; MZB1; PPARGC1A; NR5A2; RNF139; GUCY2C; ENG; IFT74; PPARD; IGFBP7; IGFBP5; HCK; FGF2; IR…	1532	1352
extrinsic component of membrane	0.00378818	0.0103618	GO:0019898	c	2	SYTL4; SNX7; EHD2; ALDH3A2; CDK16; JAKMIP1; SYTL1; ZC3H12A; PRNP; FGR; DMBT1; PIK3R3; PIK3R1; PML; VPS13D; LYN; ANXA1; FCN1; EPB41L5; CDH1; AAK1; FES; OPA1; HCK; RGS19; GNA15; NMT2	261	231
angiogenesis	0.00141857	0.0105141	GO:0001525	b	3	SPHK1; HSPG2; MMP19; AIMP1; ITGB2; ROCK2; ZC3H12A; ATP5B; CYSLTR2; XBP1; LOXL2; FZD5; STAT1; CTGF; KLF5; PML; PLXND1; UBP1; ITGB3; ACVRL1; LAMA5; ENG; COL18A1; WARS; MCAM; COL4A2; COL4A1; ADM; FGF2; HPSE; CCL11; VASH1; SEMA5A; PROK2; ADAM8; NOTCH3; TYMP; HS6ST1; TGFBI; DDAH1; PLCD3	417	373
alcohol metabolic process	0.000776805	0.0109939	GO:0006066	b	4	OCRL; SPHK1; VDR; ALDH3A2; SCP2; CNBP; PTAFR; GPD2; SCAP; CHKA; ACER3; APOE; RDH5; NPC2; SRD5A3; GOT1; MTMR2; APOL1; HMGCS2; PPARD; AKR1B10; PLCD3; FGF2; ADH6; ERLIN2; APOL2; PPIP5K1; ADH1C; RDH11; ADH1A; PLCE1; CFTR	285	261
response to peptide	0.000794214	0.0110864	GO:1901652	b	4	ATP6V1F; TIMP1; PPARA; STXBP3; DENND4C; SCAP; XBP1; GPAM; STAT1; AGTRAP; MZB1; HADHA; TBC1D4; APEX1; MAPK1; PIK3R3; PIK3R1; NOD2; KLF3; RAB13; GOT1; ANXA1; HMGCS2; ANXA5; C2CD5; RHOQ; RAB31; IGFBP5; SOCS1; MDM2; ADM; LYN; HADH; BSG; LRP6; AKAP1; SOCS3; CA2; RARRES2; IRS1; TCIRG1; CTGF; ATP6V0A1; ATP6V1G1; PRKACB	448	408
complex of collagen trimers	0.00435074	0.0115605	GO:0098644	c	2	COL5A1; COL1A2; COL4A2; COL4A1; COL7A1	20	17
hydrolase activity, acting on acid anhydrides	0.00100601	0.0117367	GO:0016817	m	3	TAP1; TAP2; FHIT; EEF1A1; MYO1D; HELZ2; MYO1A; AFG3L2; ATP6V1F; ATP5O; MTIF2; PPA1; DHX15; ARHGAP5; ATP5B; ATP7B; ATP5C1; TCIRG1; ATAD1; RAB31; GUF1; ATP5A1; RAB13; MLH3; TOR3A; RAB11A; ABCB1; ABCB7; DMC1; MYO1F; ABCD3; RHOQ; ATP6V0A1; ANXA1; ENTPD5; ANXA5; ATP6V1G1; VWA8; TUBB6; GBP2; GBP1; GBP7; GBP6; GBP4; ATP5L; MYO5C; RHOBTB3; DYNC1LI2; OPA1; ATP2B1; MYO19; EHHADH; KIF3C; PEX1; ABCG2; TUBAL3…	813	726
complement component C1 complex	0.0045608	0.0117821	GO:0005602	c	2	C1QB; C1QA	2	2
oxidative phosphorylation	0.000856599	0.0117956	GO:0006119	b	4	ATP5C1; UQCRC2; NDUFV1; COX5A; NDUFB9; DLD; AK2; NDUFS2; CYCS; NDUFS1; COX4I1; NDUFS3; COX10; UQCRFS1; COX7B	110	89
movement of cell or subcellular component	0.00162755	0.0118882	GO:0006928	b	3	LRPPRC; TIMP1; PPP2R3A; PKP2; KIFAP3; APCDD1; S100A14; FURIN; PECAM1; OGDH; DSC2; FGR; PTP4A1; PLXND1; LYN; ADAM9; CUL3; IFITM1; OPA1; SNAI1; PAFAH1B1; ROR2; CXCL16; CXCL1; CXCL3; CXCL2; CXCL6; HYAL2; ADAM8; VIM; BST2; CAPZB; LMO4; SLC7A5; SAA2; DOCK4; ACVRL1; CNTN4; LAMB2; TNFRSF18; APOE; ENG; PPARGC1A; RAB11A; PIK3R1; CEACAM6; HOXB9; DPYSL3; IFT74; LBP; VNN1; DSP; PPARD; DYNC1LI2; IGFBP5; HCK; …	1739	1541
hydrolase activity, acting on acid anhydrides, in phosphorus-containing anhydrides	0.000933974	0.0123614	GO:0016818	m	4	TAP1; TAP2; FHIT; EEF1A1; MYO1D; HELZ2; MYO1A; AFG3L2; ATP6V1F; ATP5O; MTIF2; PPA1; DHX15; ARHGAP5; ATP5B; ATP7B; ATP5C1; TCIRG1; ATAD1; RAB31; GUF1; ATP5A1; RAB13; MLH3; TOR3A; RAB11A; ABCB1; ABCB7; DMC1; MYO1F; ABCD3; RHOQ; ATP6V0A1; ANXA1; ENTPD5; ANXA5; ATP6V1G1; VWA8; TUBB6; GBP2; GBP1; GBP7; GBP6; GBP4; ATP5L; MYO5C; RHOBTB3; DYNC1LI2; OPA1; ATP2B1; MYO19; EHHADH; KIF3C; PEX1; ABCG2; TUBAL3…	810	724
apical junction complex	0.00238429	0.0126665	GO:0043296	c	3	DLG3; FZD5; PDZD3; LIN7C; OCLN; MAGI3; STRN; CTNND1; MARVELD2; CDH1; CLDN1; RAB13; MAGI1; CDH5; CLDN2; ATP7B	128	108
organelle subcompartment	0.00246429	0.0126948	GO:0031984	c	3	OCRL; ST3GAL2; AP1M2; LAP3; ATP9B; PSENEN; FURIN; CLIP3; RAB31; RAB11A; HLA-DQB2; CDH1; RAB13; ATP7B; DNMBP; HLA-A; HLA-DPB1; SOD3; ST3GAL4; COG2; CHPF2; GOLIM4; TMEM165; ARFGEF1; VPS52; GALNT2; BACE1; TOM1L1; TGFBI; CHPF; RGP1; RHOBTB3	315	280
peptide transporter activity	0.00116365	0.0127274	GO:0015197	m	3	TAP1; SLC15A3; TAP2; CDH17	9	8
immune response-regulating cell surface receptor signaling pathway involved in phagocytosis	0.00182832	0.0131639	GO:0002433	b	3	ARPC1B; ARPC1A; LIMK1; FCGR3A; FGR; MAPK1; IGLC1; PIK3R1; HCK; IGKC; WAS; LYN	132	68
plasma membrane region	0.00531282	0.0133538	GO:0098590	c	2	SYTL4; LIN7C; EPS8; CDH17; HYAL2; EEF1A1; KIFAP3; EVC; NCS1; MYO1A; SNAP29; PEX19; SLC5A1; STXBP3; EHD2; CASK; SLC29A1; SLC27A4; SLC5A8; PRKCDBP; IFIT5; SLC40A1; CD9; ATP7B; PSD3; DLG3; SLC22A5; CYP4F12; TNIK; MTCL1; FGR; GRIN3A; MAPK1; DUOX2; KIRREL; CDH1; CLDN1; MTMR2; NOD2; SLC6A14; ANXA1; ITGB3; MYO1D; SLC7A5; C2CD5; MUC1; MARVELD2; SLC6A20; DSP; SLC26A3; CFL1; ATP2B1; HCK; GPHN; OCLN; ABCG2;…	943	827
response to nitrogen compound	0.00190289	0.0135079	GO:1901698	b	3	GSS; ATP6V1F; TIMP1; CROT; IGFBP5; MMP19; AGRN; MGST3; STXBP3; MGST1; PTAFR; DHX15; ZC3H12A; ATP7B; GPAM; XBP1; STAT1; AGTRAP; MZB1; HADHA; TBC1D4; PPARGC1A; APEX1; GNA15; PIK3R3; PIK3R1; NOD2; CDH1; KLF3; LYN; BSG; DENND4C; DDX1; ANXA1; HMGCS2; DUOX2; ANXA5; ATP6V1G1; C2CD5; SPHK1; RHOQ; RAB31; AQP8; CYBA; MB21D1; COL4A1; ADA; DDC; SOCS1; MDM2; ADM; RAB13; SCAP; HADH; ABCG2; GOT1; LRP6; AKAP1; S…	922	832
response to toxic substance	0.00195409	0.0136786	GO:0009636	b	3	FAM213A; CCL3; INMT; DUOX2; FABP1; MGST3; MGST1; DHX15; CHKA; APOE; GUCY2C; NFE2L2; MAPK1; CDH1; LYN; SLC6A14; PRDX4; SOD3; PTGR1; DDC; GSTO1; PDZD3; GPX8; KDM5B	214	188
lipid biosynthetic process	0.0010071	0.0136831	GO:0008610	b	4	OCRL; SNAI1; VDR; SLC44A1; ALDH3A2; GPAM; SCP2; SPHK1; DKK3; CNBP; PGAP2; PLCE1; SCAP; CHKA; XBP1; ACER3; APOE; CPNE3; SCD; PLA2G12A; OXSM; CHPT1; PIK3R3; LPCAT3; PIK3R1; LPCAT1; SRD5A3; ABCD3; MTMR2; SACM1L; ANXA1; ST3GAL2; HMGCS2; TBXAS1; ST3GAL4; ELOVL1; TFCP2L1; PDSS1; PPARD; LPL; PIGU; GGT5; ACHE; ST6GALNAC5; ADM; FGF2; PLA2G16; ERLIN2; ETNK1; IRS1; WNT4; CWH43; PPARGC1A; AGPAT5; CBR4; GPD1L…	634	555
cellular chemical homeostasis	0.00107535	0.0143734	GO:0055082	b	4	CD38; CCL3; TGM2; VDR; MPC2; ADCYAP1; LCN2; PRNP; SCO1; CHP1; FLVCR1; SLC4A4; SLC31A2; ATP6V1F; PLCE1; SLC29A1; ATP5B; MICU2; CYBA; ATP7B; SLC35G1; PPT1; CDK16; PPARGC1A; GNA15; ABCB7; PIK3R1; PML; LYN; XBP1; ERN1; IREB2; TBXAS1; HK2; HK3; GRINA; SRI; SLC24A3; AQP8; SPPL3; APOE; TMEM165; TRPM7; ATP2B1; LGALS1; ADM; FGF2; SLC40A1; CCL11; ABCG2; GSTO1; LRP6; SGK2; ATOX1; PROK2; CA2; TCIRG1; SLC26A3…	683	605
positive regulation of locomotion	0.00108876	0.0143734	GO:0040017	b	4	TSG101; CCL3; SPHK1; ONECUT1; DOCK7; DOCK4; PTAFR; ROCK2; ZC3H12A; S100A14; TNFRSF18; FURIN; LBP; CPNE3; CSF1R; FGR; FGF2; RAB11A; PC; MAPK1; PTP4A1; PIK3R1; LYN; ITGB3; EPB41L5; COL18A1; MCAM; LGALS3; SNAI1; ROR2; CXCL16; CXCL1; CCL11; CXCL3; CXCL2; SEMA5A; ACTN4; CXCL6; RARRES2; ADAM8; ADAM9; MMP9; AIF1	432	391
positive regulation of establishment of protein localization	0.00112631	0.0143734	GO:1904951	b	4	CD38; CCL3; SPHK1; MPC2; SYTL4; GSDMD; TSG101; CHP1; DPP10; HLA-E; GLUL; UBE2L3; ZC3H12A; XBP1; FZD5; BID; CSF1R; FGR; CLIP3; PIK3R1; NOD2; CDH1; CADM1; FCN1; C2CD5; SRI; RAMP3; SPPL3; PPARD; LPL; EXPH5; ACHE; MDM2; SLC17A9; CASP5; DPH6; SEMA5A; CASP1; HYAL2; FAM20B; PFKFB2; OAZ2; ADAM8; ADAM9; MTCL1; MIEF1; FLNA; MAVS; CFTR	514	462
regulation of cell activation	0.00112843	0.0143734	GO:0050865	b	4	CD38; HLA-A; HLA-G; HLA-E; PTAFR; IGLC1; ZC3H12A; IGKC; XBP1; LBP; MAP3K8; APOE; LILRB2; CD81; MZB1; PRNP; FGR; PIK3R1; HLA-DQB2; LYN; NOD2; PDCD1; ANXA1; HLA-DPB1; VNN1; FCER1G; ABR; GPAM; FLT3LG; FES; ADA; LGALS3; PDCD1LG2; LGALS1; IRF1; CCDC88B; LST1; HLX; LMO4; UNC13D; ADAM8; IL12RB1; CTGF; HLA-DMB; AIF1	492	415
protein localization to membrane	0.00112843	0.0143734	GO:0072657	b	4	AGRN; RPL37A; EHD2; RAB3IP; RPL6; SCP2; LIN7C; STXBP1; TNIK; PKP2; DENND4C; CLIP3; DLG3; APOE; RAB31; BID; RAB11A; PIK3R1; CDH1; RAB13; BSG; RHOQ; DPP10; ITGB2; LAMA5; C2CD5; CHP1; GBP1; FCER1G; RAMP3; ARL6IP1; VAMP5; ZDHHC23; GPHN; PEX19; LRP6; RTP4; ROCK2; WNT4; MTCL1; TRAM2; MIEF1; FLNA; RILPL2; MAP7	484	415
extracellular matrix binding	0.00322364	0.0145064	GO:0050840	m	2	ADAMTS5; OLFML2B; ITGB3; ADAM9; AGRN; TGFBI; LGALS3; ACHE; LGALS1	53	46
protein complex biogenesis	0.00212771	0.01469	GO:0070271	b	3	NDUFB9; AFG3L2; DCTPP1; SCO1; ANKS4B; WAS; NDUFAF7; PRNP; MAGI1; MKKS; SEPT11; MTMR2; CUL3; ATPAF1; CTSC; TSPAN4; SEC24B; MDM2; COL7A1; ARPC1B; ARPC1A; SNAP29; NFS1; MEFV; TTC19; CAPZB; KIFAP3; GLUL; MGST1; ST13; ACADM; MZB1; PPARGC1A; CLDN1; TRPM7; ACVRL1; LNX2; DPYSL3; HCK; UBE2K; UQCC1; TCIRG1; ATP6V0A1; COX10; VWF; AIF1; HDAC1; STXBP1; STXBP3; NDUFV1; GMFB; TRAPPC10; PML; ATAT1; PDSS1; UNC13B…	1281	1105
endosome membrane	0.00299123	0.0149561	GO:0010008	c	3	TSG101; OCRL; EHD2; NCF4; HLA-C; HLA-A; HLA-G; HLA-F; HLA-E; B2M; IFITM3; VPS45; SNX14; FZD5; PRAF2; RAB11A; PLEKHB2; HLA-DQB2; PML; RAB13; MTMR2; ANXA1; HLA-DPB1; AP5M1; GOLIM4; TMEM165; VPS26A; BACE1; LRP6; CLIP3; TCIRG1; ATP6V0A1; TOM1L1; SPPL2A; VPS52; HLA-DMB; CFTR; HLA-DMA	402	353
carbohydrate metabolic process	0.00225481	0.0153571	GO:0005975	b	3	PGM2L1; GM2A; MAN2B1; ONECUT1; PPARA; UGT2A3; AIMP1; UGDH; PTAFR; MDH2; MDH1; GPD2; GPD1L; GYG1; ACADM; IDH3A; OGDH; SLC25A13; PPARGC1A; PHKB; PC; GOT1; MTMR2; CHST12; CPT1A; ST3GAL2; ENTPD5; PDHA1; ST3GAL4; HK2; HK3; PGM1; MGAT1; PPARD; DLAT; IGFBP5; CS; ST6GALNAC5; HPSE; GLB1L2; GSTO1; PPP1CB; PPP1CC; B3GALNT1; HYAL2; PFKFB3; PFKFB2; IRS1; PPIP5K1; FGGY; MGAT4B; UEVLD; XYLB	602	526
spermatoproteasome complex	0.00277348	0.0154643	GO:1990111	c	4	PSMB10; PSMB9; PSMB8	5	5
response to molecule of bacterial origin	0.00124778	0.0156973	GO:0002237	b	4	CCL3; KCNJ8; NOS2; B2M; MGST1; PTAFR; ZC3H12A; S100A14; TNFRSF18; XBP1; LBP; FZD5; PPARGC1A; RELT; MAPK1; NOD2; LYN; SLPI; HMGCS2; PPARD; RPS6KA3; HCK; ADM; CXCL16; CXCL1; LILRB2; CXCL3; CXCL2; SOCS1; SOCS3; CXCL6; CASP1; ABR; ADAM9; TNFRSF1B	340	302
antigen processing and presentation via MHC class Ib	0.00236446	0.0158892	GO:0002475	b	3	TAP1; B2M; TAP2; ABCB1; HLA-E	15	15
oxidoreductase activity, acting on the aldehyde or oxo group of donors, NAD or NADP as acceptor	0.00128401	0.0160501	GO:0016620	m	4	PDHX; OGDH; PDHA1; DLD; ALDH3A2; DLAT; FAR2; AKR1B10	36	33
single organism cell adhesion	0.00383229	0.0161276	GO:0098602	b	2	MAD2L2; BATF; CNTN4; PSMB10; METAP1; PRNP; HLA-A; PPARA; HLA-G; HLA-E; STXBP1; B2M; LIMS1; PTAFR; PKP2; CTNND1; WNT4; XBP1; MAP3K8; GPAM; FZD5; IL12RB1; CCDC88B; DSC2; CERCAM; KIRREL; PIK3R1; HLA-DQB2; CDH1; LYN; MYL9; CDH5; NOD2; PDCD1; ANXA1; HLA-DPB1; ITGB3; ITGB2; EPB41L5; LAMA5; GBP1; VNN1; FCER1G; DSP; UNC13D; ADA; LGALS3; PDCD1LG2; LGALS1; WAS; LILRB2; IRF1; LRP6; ACTN4; TSTA3; HLX; STXBP3…	758	664
cellular ketone metabolic process	0.00244549	0.0162174	GO:0042180	b	3	CPT1A; PSMB10; SCP2; DKK3; FABP1; SCAP; PDHX; AKR1B10; CBR4; PPARGC1A; ANXA1; PDHA1; DLD; PSME2; PDSS1; PSME1; DLAT; PPARA; ADM; ERLIN2; OAZ2; IRS1; WNT4; PSMB9; PSMB8	233	202
membrane organization	0.0025358	0.0165979	GO:0061024	b	3	TSG101; PPP2R1A; AGRN; RPL37A; SYTL1; EHD2; RAB3IP; RPL6; SEC24B; SCP2; LIN7C; PDCD6IP; PEX19; TNIK; AFG3L2; IGLC1; DENND4C; IGKC; CD9; MTSS1; LBP; DLG3; APOE; ARL6IP1; C2CD5; RAB31; PPT1; BID; TBC1D4; MTCL1; MTCH2; RAB11A; CLIP3; SYTL4; TRAPPC10; PIK3R1; RTP4; CDH1; RAB13; BSG; GBP1; CUL3; ANXA1; RHOQ; ITGB2; BNIP3L; LAMA5; DYSF; SERPINA1; HK2; CHP1; SPAG4; CTSC; FCER1G; GPHN; COL5A1; DPP10; RAM…	1042	892
actin filament-based process	0.00262423	0.0169566	GO:0030029	b	3	MAD2L2; CAPZB; EHD2; PTK7; LIMA1; CSF1R; LIMK1; TNIK; PKP2; EPS8; PRKCDBP; DBN1; GJC1; IQGAP2; WAS; DSC2; TPM2; FHL3; MICAL3; PIK3R1; KIRREL; RAB13; TRPM7; CUL3; ANXA1; EPB41L5; DPYSL3; RHOQ; SRI; DSP; GPD1L; ABR; MTSS1; FES; CFL1; GMFB; HCK; PAFAH1B1; MKKS; CXCL1; CCL11; SEMA5A; ACTN4; ARPC1B; ARPC1A; ROCK2; VIM; CTGF; WNT4; BST2; FLNA; FLNB; AIF1; ARFGEF1	631	542
organic substance metabolic process	0.00420172	0.016975	GO:0071704	b	2	PGM2L1; DUOXA2; RNF10; FHIT; FAR2; SCG5; PCSK1; OCLN; B2M; PGAP2; SLC27A4; IGKC; NCBP1; OGDH; FKBP10; PQLC3; PRNP; RFWD2; ABCD3; LARP6; POLR1A; MUC1; PTGR1; SPPL3; SMARCD3; PRDX4; ZNF793; AKAP1; GM2A; CPZ; PRR13; ENC1; SPPL2A; ZSCAN16; TSG101; HMGN5; ZNF195; HINFP; ALDH3A2; UBE2D2; MMP19; PUM2; GTF3C2; MGST1; TPK1; TST; CHKA; LMTK2; PANK3; APOE; DLD; ISG15; HOXB9; DLG3; DSP; PPARD; COL4A2; COL4A1…	10617	9127
peptidase activity, acting on L-amino acid peptides	0.00154828	0.0183349	GO:0070011	m	4	SPPL3; PSMB10; STAMBP; LAP3; PCSK1; MMP19; COPS5; CPZ; AFG3L2; AEBP1; ADAM8; ZC3H12A; IGKC; FURIN; ADAMTS5; C1RL; METAP1; ADAMTS9; SCPEP1; ERMP1; PSMB8; MIPEP; C2; DPP7; FCN3; FCN1; SRI; CTSO; CTSC; SPPL2A; USP10; DPP10; GGT5; USP30; TRABD2A; USP7; CPVL; BACE1; BACE2; CASP5; CASP2; CASP1; METAP1D; CFI; CFB; C1QB; C1QA; ADAM9; PSMB9; MMP9; C1S; C1R; UQCRC2; IGLC1	701	529
negative regulation of biological process	0.00295754	0.0188684	GO:0048519	b	3	CD38; TAP1; PGAP2; RNF10; FHIT; TIMP1; KCNE3; ZFPM2; ONECUT1; PPP2R3A; CLIP3; PPARGC1A; B2M; PKP2; KIFAP3; APCDD1; HLA-E; NCBP1; LBP; DLG3; SNAI1; IFT74; MBIP; PDCD1LG2; NFE2L2; CCL3; PRNP; SOCS3; VASH1; PSMB8; RENBP; GSTO1; CDH1; TRPV2; LYN; MBNL3; CDH5; MTMR2; IREB2; IFITM3; IFITM2; IFITM1; STAMBP; HK2; PADI2; GRINA; NOD2; RAMP3; DEPDC5; WAS; PRDX4; OPA1; TRAFD1; MDM2; PI3; PAFAH1B1; ROR2; AKAP…	4596	4015
mitochondrial respiratory chain	0.00391423	0.0190119	GO:0005746	c	3	NDUFV1; COX5A; NDUFB9; UQCRC2; NDUFS2; NDUFS1; COX4I1; NDUFS3; UQCRFS1; SDHB; COX7B	80	65
positive regulation of cell adhesion	0.0015448	0.019197	GO:0045785	b	4	TGM2; HLA-A; HLA-G; HLA-E; LIMS1; PTAFR; NOD2; KIFAP3; SMOC2; WNT4; TNFRSF18; XBP1; MAP3K8; GPAM; LILRB2; IL12RB1; CCDC88B; PIK3R1; HLA-DQB2; LYN; PDCD1; ANXA1; HLA-DPB1; IFT74; EPB41L5; NINJ1; VNN1; UNC13D; ADA; PDCD1LG2; LGALS1; EMILIN1; HLX; ADAM8; ADAM9; FLNA; HLA-DMB; AIF1	382	340
regulation of leukocyte activation	0.00159689	0.01955	GO:0002694	b	4	CD38; HLA-A; HLA-G; HLA-E; PTAFR; IGLC1; ZC3H12A; IGKC; XBP1; LBP; MAP3K8; GPAM; LILRB2; CD81; MZB1; PRNP; FGR; PIK3R1; HLA-DQB2; LYN; NOD2; PDCD1; ANXA1; HLA-DPB1; VNN1; FCER1G; ABR; FLT3LG; FES; ADA; LGALS3; PDCD1LG2; LGALS1; IRF1; CCDC88B; LST1; HLX; UNC13D; ADAM8; IL12RB1; HLA-DMB; AIF1	459	387
sulfur compound biosynthetic process	0.00161158	0.01955	GO:0044272	b	4	GSS; MPC2; SCD; CHPF2; MGST3; MGST1; TPK1; PDHX; PPT1; ST3GAL4; ACOT11; CHST12; ST3GAL2; PDHA1; DLD; ACSF2; ELOVL1; DLAT; GGT5; GSTO1; ESD; HS6ST1; NFE2L2; SLC35D1; CHPF	216	196
plasma membrane protein complex	0.00362253	0.0196043	GO:0098797	c	4	LIN7C; HLA-DPB1; HLA-C; HLA-A; HLA-G; HLA-F; HLA-E; B2M; PSENEN; RGS19; FCER1G; HLA-DQB2; CDH1; LYN; ACVR2A; ITGB3; ITGB2; LRP6; KCNJ8; ADAM8; GJC1; GNA15; HLA-DMB; HLA-DMA	223	197
cellular localization	0.00511858	0.0197396	GO:0051641	b	2	TAP1; SYTL4; LIN7C; TAP2; SYTL1; NCBP1; RAB3IP; AP1M2; TLN2; SCG5; SEC24B; ARFGAP3; AFG3L2; PKP2; KIFAP3; THOC2; DBN1; LRPPRC; DLG3; SLC17A9; PPT1; CPT2; FGR; MTCH2; MIPEP; CDH1; MKKS; MTMR2; CUL3; DPP10; C2CD5; SIL1; HK2; COG2; SPAG4; CTSC; RAMP3; SPPL3; AFTPH; OPA1; VPS26A; MDM2; PAFAH1B1; AKAP1; TRAPPC8; COL7A1; HYAL2; SNAP29; DDX1; BST2; MAVS; RGP1; CFTR; STRADB; ATP9B; TSG101; CCL3; RPL37A; …	2451	2135
multi-organism cellular process	0.00527693	0.0197396	GO:0044764	b	2	TAP1; CCL3; RPL37A; PSMB10; HLA-C; TSG101; ITGB3; USP7; TAP2; THOC2; IFITM3; ZC3H12A; LGALS1; FURIN; APOE; STAT1; DMBT1; CD81; RPL6; SELPLG; PC; MAPK1; ISG15; NR5A2; PIK3R1; PML; CLDN1; LYN; HLA-A; CXCR6; UBP1; SLPI; FCN1; BNIP3L; P4HB; PSMB8; NMT2; IFITM1; TSPAN7; CFL1; HCK; MDM2; SRPK1; POLR2H; HDAC1; BNIP3; SLC20A2; IL2RB; DHX58; EIF4G3; HYAL2; FCN3; PDCD6IP; VIM; SLC22A5; IFITM2; PSMB9; BST2;…	752	661
acetyl-CoA biosynthetic process from pyruvate	0.00166838	0.0200009	GO:0006086	b	4	PDHX; PDHA1; DLAT; MPC2; DLD	15	14
serine hydrolase activity	0.00199152	0.0203957	GO:0017171	m	3	PCSK1; MMP19; CPZ; AEBP1; ADAM8; IGKC; FURIN; C1RL; SCPEP1; C2; DPP7; FCN3; FCN1; CTSC; DPP10; ACHE; CPVL; CFI; CFB; C1QB; C1QA; MMP9; C1S; C1R; IGLC1	285	199
glycoprotein binding	0.00209784	0.0203957	GO:0001948	m	3	DNAJA2; SERPINA1; ITGB2; SEMA5A; CECR1; VIM; AGRN; B2M; COL5A1; FBXO6; CDH1; FLNA; LGALS1; HPSE; VWF	105	97
enzyme binding	0.002222	0.0204657	GO:0019899	m	3	SYTL4; ADD3; FHIT; TIMP1; PKP2; SYTL1; FURIN; GRIN3A; DLG3; NPC2; EHHADH; FGR; SLC12A4; MICAL3; LYN; CDH5; CUL3; JAKMIP1; HEY2; P4HB; CTSC; MDM2; SNAI1; PAFAH1B1; SOCS1; AKAP1; HYAL2; ADAM9; PHB; PLCE1; MAVS; RGP1; CFTR; TSG101; HINFP; TRAK2; ACTA2; LRPPRC; DOCK7; DOCK4; UBE2L3; TRIB2; ADORA2A; LILRB2; PPARGC1A; DMBT1; PIK3R1; RNF139; ACVRL1; TSPYL1; GBP1; DSP; PPARA; DDC; BNIP3; UBE2K; RPS6KA3; …	1766	1554
adaptive immune response based on somatic recombination of immune receptors built from immunoglobulin superfamily domains	0.00173064	0.0205061	GO:0002460	b	4	BATF; HLA-A; HLA-E; B2M; IGLC1; IGKC; HLX; FCER1G; FZD5; C1RL; IL12RB1; C4BPA; C2; CADM1; ANXA1; CTSC; UNC13D; ADA; WAS; CFI; RNF168; C1QB; C1QA; C1S; C1R	287	197
membrane microdomain	0.00447493	0.020955	GO:0098857	c	3	KCNE3; PPP2R1B; EHD2; KIRREL; MYO1D; MYO1A; HCK; PRKCDBP; FURIN; PECAM1; PPT1; PRNP; GPRC5B; MAPK1; CDH1; LYN; BSG; HPSE; RHOQ; ATP2B1; TNFRSF1B; ARID3A; LRP6; ERLIN2; CLIP3; HYAL2; IRS1; RGS19; BST2; PTRF	290	268
endothelial microparticle	0.0045608	0.020955	GO:0072563	c	3	ANXA5; ENG	2	2
Fc-gamma receptor signaling pathway involved in phagocytosis	0.00182832	0.0212404	GO:0038096	b	4	ARPC1B; ARPC1A; LIMK1; FCGR3A; FGR; MAPK1; IGLC1; PIK3R1; HCK; IGKC; WAS; LYN	132	68
cell junction assembly	0.0018343	0.0212404	GO:0034329	b	4	LIMS1; PKP2; WNT4; CD9; FZD5; TLN2; MARVELD2; CLDN1; RAB13; CDH5; ITGB3; ACVRL1; EPB41L5; LAMA5; OCLN; SNAI1; ACTN4; PTPN13; ROCK2; GJC1; STRN; FLNA	191	166
phosphatidylinositol 3-kinase regulatory subunit binding	0.00198282	0.0212642	GO:0036312	m	4	PTPN13; FAM83B; PIK3R1; XBP1	10	9
actin binding	0.00206527	0.0212642	GO:0003779	m	4	CAPZB; ADD3; LRPPRC; MYO1F; MYO1D; MYO1A; EPS8; DBN1; TLN2; IQGAP2; GMFB; TPM2; COTL1; FHL3; MICAL3; NOD2; TRPM7; PLS3; MYO19; GBP1; HOOK1; MTSS1; ABLIM1; CFL1; WAS; TAGLN; ACTN4; ARPC1B; ARPC1A; MEFV; ENC1; MYO9A; LIMA1; MYO5C; FLNA; FLNB; AIF1	397	334
kinase activity	0.00207916	0.0212642	GO:0016301	m	4	CCL3; SPHK1; FAM20C; TRIB2; PTK7; PGM2L1; CDK16; FAM20B; LIMK1; LATS2; DYRK3; GUCY2C; CASK; OXSR1; PANK3; TPK1; MAPKAPK5; PHKB; CHKA; MAP3K8; FASTKD1; MPP3; CSNK2A3; TNIK; CSF1R; FGR; ROR2; MAPK1; PIK3R3; PIK3R1; MAGI3; LYN; TRPM7; ERN1; FGGY; ACVR2A; ACVRL1; PIM2; ETNK1; ENG; HK2; HK3; PRKACB; DLG3; RPS6KA6; AAK1; IL3RA; FES; CDKL1; HCK; SRPK1; FGF2; LMTK2; RPS6KA2; RPS6KA3; SGK2; ERLIN2; AK2; P…	869	759
xenobiotic transporter activity	0.0052686	0.0214387	GO:0042910	m	2	ABCG2; ABCB1; SLC6A6	7	6
macromolecular complex binding	0.00555819	0.0214387	GO:0044877	m	2	LRPPRC; MLH3; SLC30A9; PKP2; ADAMTS5; APEX1; MRC2; EIF3K; FGR; LYN; TDRD3; COG2; P4HB; SMARCD3; TSPAN4; ARPC1B; ARPC1A; ADAM9; DDX1; LIMA1; UQCRFS1; UQCRC2; CAPZB; HMGN5; HINFP; HLA-A; ST13; LAMB2; APOE; PPARGC1A; NR5A2; PIK3R1; PCOLCE; ACVRL1; ENG; IFT74; PPARA; PEX1; PTCD3; STRN; DEPDC5; FLNA; VWF; AIF1; HDAC1; MYO1D; MYO1A; POLE; MTIF2; FABP1; CD9; PODN; FCER1G; GUF1; CD81; GMFB; ACVR2A; ZNF32…	1252	1102
membrane raft	0.00423929	0.0222866	GO:0045121	c	4	KCNE3; PPP2R1B; EHD2; KIRREL; MYO1D; MYO1A; HCK; PRKCDBP; FURIN; PECAM1; PPT1; PRNP; GPRC5B; MAPK1; CDH1; LYN; BSG; HPSE; RHOQ; ATP2B1; TNFRSF1B; ARID3A; LRP6; ERLIN2; CLIP3; HYAL2; IRS1; RGS19; BST2; PTRF	289	267
proton-transporting ATP synthase complex, catalytic core F(1)	0.0052686	0.0229657	GO:0045261	c	3	ATP5C1; ATP5B; ATP5A1	6	6
mitochondrial crista	0.0052686	0.0229657	GO:0030061	c	3	LYN; AKAP1; OPA1	6	6
sulfur compound metabolic process	0.00376132	0.0236963	GO:0006790	b	3	GSS; MPC2; FAR2; CHPF2; MGST3; MGST1; TPK1; PDHX; OGDH; GPAM; AHCYL2; NFE2L2; ST3GAL4; OXSM; PC; ACOT11; CHST12; ST3GAL2; PDHA1; PPT1; DLD; ACSF2; VNN1; DLAT; PHGDH; GGT5; OCLN; HPSE; GSTO1; DLST; ELOVL1; NFS1; ESD; HS6ST1; SCD; SLC35D1; CHPF	390	346
regulation of antigen processing and presentation	0.00210921	0.0237659	GO:0002577	b	4	TAP1; TAP2; LILRB2; ABCB1; NOD2; WAS	23	21
phospholipid metabolic process	0.00211102	0.0237659	GO:0006644	b	4	OCRL; PGAP2; RARRES3; PLCE1; CHKA; XBP1; GPAM; CD81; PLA2G12A; HADHA; CSF1R; FGR; CHPT1; PIK3R3; LPCAT3; PIK3R1; LPCAT1; SRD5A3; LYN; MTMR2; SACM1L; SLC44A1; ETNK1; NOD2; PLA1A; PPARD; LPL; PIGU; ACHE; SERINC2; PAFAH1B1; FGF2; PLA2G16; IRS1; CWH43; CPNE3; AGPAT5; GPD1L	411	346
granulocyte activation	0.00212237	0.0237659	GO:0036230	b	4	CCL3; FCER1G; KMT2E; TYROBP; STXBP3; ABR; PTAFR	28	28
secondary active transmembrane transporter activity	0.00246007	0.0240659	GO:0015291	m	4	SLC6A6; CDH17; ANKH; SLC7A5; SLC4A4; SLC5A8; SLC25A16; SLC37A1; SLC9A2; SLC28A3; SLC36A1; SLC35A4; SLC12A4; SLCO4A1; SLC6A14; SLC38A4; SLC25A3; SLC24A3; SLC26A3; SLC15A3; SLC20A2; SLC6A20; SLC5A1; SLC2A6; SLC16A5; SLC22A5	234	213
identical protein binding	0.00288102	0.0252089	GO:0042802	m	3	TAP1; GSS; FHIT; B2M; DCTPP1; SMAGP; MBIP; TYROBP; WAS; RABAC1; PRNP; LYZ; RENBP; ABCD3; GOT1; MTMR2; CUL3; CTSC; VWA1; PEX11A; SPPL3; MDM2; PAFAH1B1; COL7A1; C1QB; VIM; NFS1; BST2; SPPL2A; TSG101; CCL3; HLA-G; ITGB3; GLUL; MGST1; ST13; CHKA; ADORA2A; APOE; CLDN1; CLDN2; BHLHA15; ENG; GBP1; BNIP3; ABCG2; ANXA1; FLNA; VWF; STXBP1; DARS2; NR6A1; STAT1; CSF1R; MAPK1; PML; ERN1; CADM1; CECR1; BNIP3L;…	1234	1064
circulatory system process	0.00418459	0.0260374	GO:0003013	b	3	CD38; CYP2J2; ACTA2; PPARA; NOS2; DOCK4; PTAFR; PKP2; ADCYAP1; ZC3H12A; ADORA2A; APOE; SRSF1; STAT1; CYP4F12; KCNK6; DSC2; SCPEP1; MKKS; AGTRAP; RENBP; KCND3; ACVRL1; TBXAS1; ENG; SRI; TMEM65; DSP; ABR; CYBA; RAMP3; ADA; ATP2B1; MDM2; ADM; HEY2; RPS6KA2; GSTO1; KCNJ8; PPARD; GJC1; CTGF; COL1A2; GPD1L; DDAH1	503	444
cellular response to hormone stimulus	0.00240399	0.0264401	GO:0032870	b	4	HDAC1; VDR; TBC1D4; CNOT1; PHB; LATS2; ATP6V1F; UBE2L3; ADCYAP1; DENND4C; XBP1; MKKS; NR6A1; RAB31; MZB1; PLOD1; NR2F1; PPARGC1A; APEX1; MAPK1; PIK3R3; NR5A2; PIK3R1; MED14; LYN; GOT1; ANXA1; GPAM; HMGCS2; NCOA4; ANXA5; C2CD5; RHOQ; PAQR5; PPARD; PADI2; PPARA; ATP2B1; MDM2; RAB13; ABCG2; AGTRAP; SOCS1; AKAP1; SOCS3; CA2; HNF4G; RARRES2; IRS1; AIF1; TCIRG1; ATP6V0A1; ATP6V1G1; PRKACB; CSNK2B	616	552
response to lipopolysaccharide	0.00241308	0.0264401	GO:0032496	b	4	CCL3; KCNJ8; NOS2; B2M; MGST1; PTAFR; ZC3H12A; S100A14; TNFRSF18; XBP1; LBP; TNFRSF1B; PPARGC1A; RELT; MAPK1; LYN; SLPI; HMGCS2; PPARD; RPS6KA3; HCK; ADM; CXCL16; CXCL1; LILRB2; CXCL3; CXCL2; SOCS1; SOCS3; CXCL6; CASP1; ABR; ADAM9	326	291
carbohydrate derivative biosynthetic process	0.00244168	0.0264689	GO:1901137	b	4	PGAP2; CECR1; TRAK2; CHPF2; HSPG2; CHP1; ENTPD5; ADAMTS5; ATP5H; ATP5O; ADCYAP1; FKTN; ATP5B; SLC25A13; ATP5C1; ADORA2A; PANK3; APOE; CWH43; ATP5A1; PPARGC1A; DERL3; PIGU; SRD5A3; GUCA2A; HS6ST1; RENBP; ST3GAL2; NOS2; GUCY2C; ST3GAL4; UGDH; ALG6; MUC1; COASY; MGAT1; CHST12; GUK1; ARFGEF1; ATP5L; ADA; ST6GALNAC5; ADM; PQLC3; GALNT2; CTPS2; AGRN; BACE2; CHPF; B3GALNT1; TSTA3; AK2; SDC2; SDC3; GALNT…	756	676
negative regulation of cellular process	0.00248068	0.0266085	GO:0048523	b	4	CD38; KCNE3; PGAP2; RNF10; FHIT; TIMP1; SYTL4; ZFPM2; HIGD1A; ONECUT1; PPP2R3A; CLIP3; PPARGC1A; B2M; PKP2; KIFAP3; APCDD1; FURIN; RGS4; DLG3; SNAI1; IFT74; MBIP; PDCD1LG2; NFE2L2; CCL3; PRNP; SOCS3; VASH1; PSMB8; RENBP; GSTO1; CDH1; TRPV2; LYN; MBNL3; CDH5; MTMR2; IREB2; IFITM3; IFITM2; IFITM1; STAMBP; HK2; PADI2; GRINA; NOD2; RAMP3; DEPDC5; WAS; PRDX4; OPA1; MDM2; PI3; PAFAH1B1; ROR2; AKAP1; CX…	4268	3721
single-organism intracellular transport	0.00252103	0.0267597	GO:1902582	b	4	MDFI; TAP1; SPHK1; RPL37A; SYTL1; LRPPRC; SPPL3; RAB3IP; RPL6; SEC24B; SCP2; PEX19; RTP4; TAP2; ATP5O; WDR81; KIFAP3; ATP5L; ATP5B; XBP1; ATP5C1; FCER1G; MKKS; PHAX; ATP5A1; CPT2; FGR; RAB11A; NPC2; MAPK1; SYTL4; PIK3R1; CDH1; LYN; BSG; RIMS3; CPT1A; IFT74; C2CD5; CHP1; SRI; ARL6IP1; PML; UNC13D; UNC13B; FES; OPA1; PAFAH1B1; KIF3C; PEX1; STXBP1; RILPL2; LRP6; AKAP1; SEMA5A; ACTN4; HYAL2; SNAP29; …	826	727
oxoglutarate dehydrogenase complex	0.0052686	0.0269284	GO:0045252	c	4	DLST; OGDH; DLD	6	6
external side of plasma membrane	0.00643129	0.027333	GO:0009897	c	3	ADA; FCGR3A; B2M; IGLC1; IGKC; CD9; TNFRSF18; PECAM1; FCER1G; IL12RB1; CDH5; PDCD1; ANXA1; FCN1; ANXA5; ENG; P4HB; MCAM; FLT3LG; GGT5; IL2RB; HYAL2; ADAM9	241	195
apical plasma membrane	0.00666218	0.0276237	GO:0016324	c	3	SYTL4; SLC7A5; MYO1A; SLC5A1; STXBP3; SLC29A1; SLC5A8; CD9; CD81; CYP4F12; MTCL1; MARVELD2; CLDN1; ANXA1; DUOX2; ATP2B1; MUC1; SLC6A20; CYBA; OCLN; ABCG2; HYAL2; TNIK; TCIRG1; SLC22A5; ATP8B1; SLC26A3; BST2; CFTR	295	264
coated vesicle membrane	0.00683313	0.0276579	GO:0030662	c	3	HLA-DPB1; COPZ2; FZD5; HLA-C; HLA-A; SEC24B; HLA-G; HLA-F; AFTPH; ROR2; AP1M2; B2M; HLA-E; HLA-DQB2; SCAP; CD9	140	120
wound healing	0.00272389	0.028395	GO:0042060	b	4	HDAC1; CAPZB; EHD2; PTK7; METAP1; STXBP1; STXBP3; CD9; MYL9; ADORA2A; FCER1G; APOE; TIMP1; NFE2L2; ENG; CASK; ZFPM2; MAPK1; PIK3R1; LYN; DGKD; ANXA1; ITGB3; ACVRL1; ANXA5; DYSF; PECAM1; NINJ1; VPS45; DSP; PPARD; COL5A1; MCAM; PPARA; WAS; FGF2; HPSE; SERPINA1; IRF1; AKAP1; SDC2; WNT4; GNA15; COL1A2; PRKACB; FLNA; VWF; ARFGEF1	542	470
cellular response to organonitrogen compound	0.00273083	0.028395	GO:0071417	b	4	ATP6V1F; PTAFR; DENND4C; XBP1; GPAM; RAB31; MZB1; TBC1D4; PPARGC1A; APEX1; MAPK1; PIK3R3; PIK3R1; NOD2; CDH1; KLF3; LYN; GOT1; HMGCS2; ANXA5; C2CD5; RHOQ; AQP8; SLC26A3; COL4A1; IGFBP5; DDC; MDM2; RAB13; AGTRAP; SOCS1; AKAP1; SOCS3; CA2; RARRES2; IRS1; AIF1; TCIRG1; CYBA; COL1A2; ATP6V0A1; ATP6V1G1; PRKACB; COL6A1; CFTR	484	434
cellular metabolic process	0.0078778	0.0284164	GO:0044237	b	2	PGM2L1; DUOXA2; RNF10; FHIT; FAR2; SCG5; PCSK1; OCLN; B2M; PGAP2; SLC27A4; NCBP1; OGDH; FKBP10; PQLC3; PRNP; ABCD3; LARP6; POLR1A; MUC1; IL2RB; SPPL3; SMARCD3; PRDX4; ZNF793; AKAP1; GM2A; CPZ; PRR13; ENC1; SPPL2A; ZSCAN16; TSG101; HMGN5; ZNF195; HINFP; ALDH3A2; UBE2D2; PUM2; GTF3C2; MGST1; TPK1; TST; CHKA; LMTK2; PANK3; APOE; DLD; ISG15; HOXB9; DLG3; DSP; PPARD; COL4A2; PPARA; HCK; BNIP3; RPS6KA2…	10110	8744
peptidase activity	0.00357005	0.0287386	GO:0008233	m	3	SPPL3; PSMB10; STAMBP; LAP3; PCSK1; MMP19; USP7; CPZ; AFG3L2; AEBP1; ADAM8; ZC3H12A; IGKC; FURIN; ADAMTS5; C1RL; METAP1; ADAMTS9; SCPEP1; ERMP1; PSMB8; MIPEP; C2; DPP7; FCN3; FCN1; SRI; CTSO; CTSC; SPPL2A; USP10; DPP10; GGT5; USP30; TRABD2A; COPS5; CPVL; BACE1; BACE2; CASP5; CASP2; CASP1; METAP1D; CFI; CFB; C1QB; C1QA; ADAM9; PSMB9; MMP9; C1S; C1R; UQCRC2; IGLC1	723	550
transferase activity, transferring phosphorus-containing groups	0.00361286	0.0287386	GO:0016772	m	3	CCL3; SPHK1; FAM20C; TRIB2; PTK7; PGM2L1; CDK16; DYRK3; LIMK1; POLR1A; POLE; GUCY2C; POLR2H; CASK; OXSR1; PANK3; TPK1; MAPKAPK5; PHKB; CHKA; LMTK2; MAP3K8; FGGY; FASTKD1; MPP3; CSNK2A3; TNIK; CSF1R; FGR; ROR2; MAPK1; PIK3R3; FICD; MAGI3; LYN; TRPM7; ERN1; THG1L; LATS2; ACVR2A; ACVRL1; PIM2; PIK3R1; ENG; HK2; HK3; PRKACB; DLG3; RPS6KA6; FAM20B; CRCP; AAK1; IL3RA; FES; CDKL1; HCK; SRPK1; FGF2; CHPT…	1025	891
rough endoplasmic reticulum membrane	0.00730376	0.0288753	GO:0030867	c	3	ZC3H12A; PLOD1; SSR4; CFTR; ARL6IP1	21	19
protein secretion	0.00284894	0.029324	GO:0009306	b	4	CD38; CPT1A; MPC2; CCL3; CSF1R; NOS2; HLA-E; DNAJC1; GLUL; ARFGAP3; ZC3H12A; XBP1; GPAM; CDK16; FGR; SYTL4; NOD2; PML; TRAF3IP2; LYN; CADM1; ANXA1; FCN1; ANXA5; GBP1; SRI; GSDMD; PPARD; LPL; EXPH5; ACHE; PAFAH1B1; RAB13; HADH; CASP5; SOCS1; CASP1; HYAL2; PFKFB2; IRS1; ADAM8; ADAM9; STXBP3; CFTR	473	423
platelet-derived growth factor binding	0.00312883	0.0293327	GO:0048407	m	4	COL6A1; COL5A1; COL1A2; COL4A1	11	10
thioester biosynthetic process	0.002975	0.0303153	GO:0035384	b	4	PDHX; PDHA1; MPC2; DLD; PPT1; ACSF2; ELOVL1; DLAT; SCD; ACOT11	62	54
serine-type peptidase activity	0.00339204	0.0305284	GO:0008236	m	4	PCSK1; MMP19; CPZ; AEBP1; IGLC1; IGKC; FURIN; C1RL; SCPEP1; C2; C1QA; DPP7; FCN3; FCN1; CTSC; DPP10; CPVL; CFI; CFB; C1QB; ADAM8; MMP9; C1S; C1R	282	196
myeloid cell activation involved in immune response	0.00304542	0.030538	GO:0002275	b	4	LBP; FCER1G; CCL3; TYROBP; STXBP3; FGR; ABR; PTAFR; FES; LYN; UNC13D	71	63
small molecule biosynthetic process	0.00310816	0.030538	GO:0044283	b	4	SNAI1; VDR; GGT5; SCP2; SPHK1; PPARGC1A; CNBP; GLUL; PTAFR; MDH2; MDH1; GPD2; SCAP; SLC25A13; ACADM; XBP1; ACER3; APOE; SCD; PLOD1; OXSM; PC; ABCD3; GOT1; CHST12; ANXA1; HMGCS2; TBXAS1; UGDH; ELOVL1; PGM1; PDSS1; LPL; PHGDH; PPARA; ADM; FGF2; GSTO1; ERLIN2; DKK3; WNT4; PSAT1; PADI2; CBR4; SLC35D1; CFTR	507	449
iron coordination entity transport	0.00312883	0.030538	GO:1901678	b	4	ABCG2; ABCB7; FLVCR1; LCN2	12	10
immune response-activating cell surface receptor signaling pathway	0.0031467	0.030538	GO:0002429	b	4	CD38; PSMB10; LIMK1; FCGR3A; IGLC1; ELF1; IGKC; FCER1G; PRNP; THEMIS2; FGR; MAPK1; PIK3R1; HLA-DQB2; LYN; HLA-DPB1; FCN1; UBE2D2; GBP1; PRKACB; PSME2; PSME1; SPPL3; ADA; LGALS3; HCK; WAS; ARPC1B; ARPC1A; PSMB9; PSMB8	368	273
organic acid transport	0.0031467	0.030538	GO:0015849	b	4	CPT1A; MPC2; SLC6A6; CROT; SLC7A5; SERINC2; STXBP1; SLC36A1; FABP1; SLC5A8; SLC25A13; APOE; CPT2; PRAF2; ABCD3; BSG; SLC6A14; ANXA1; SLC38A4; NOS2; ARL6IP1; PPARD; SLC26A3; UNC13B; PPARA; SLC27A4; SLC6A20; SLC16A5; ATP8B1; SLC35D1; ABCC3	301	273
single-organism carbohydrate metabolic process	0.00498634	0.0306477	GO:0044723	b	3	PGM2L1; PFKFB2; MAN2B1; ONECUT1; IGFBP5; UGT2A3; AIMP1; PTAFR; MDH2; MDH1; GPD2; GYG1; ACADM; OGDH; SLC25A13; PPARGC1A; PHKB; PC; GOT1; MTMR2; CHST12; CPT1A; ST3GAL2; ENTPD5; PDHA1; ST3GAL4; HK2; HK3; PGM1; PPARD; DLAT; PPARA; ST6GALNAC5; GSTO1; PPP1CB; PPP1CC; B3GALNT1; PFKFB3; GM2A; IRS1; PPIP5K1; MGAT4B; XYLB	482	424
leukocyte degranulation	0.00508215	0.0308603	GO:0043299	b	3	CCL3; FCER1G; STXBP3; FGR; ABR; PTAFR; FES; HCK; LYN; UNC13D	65	58
integrin-mediated signaling pathway	0.00324201	0.0311661	GO:0007229	b	4	FCER1G; ITGB2; LAMA5; CDH17; TYROBP; TIMP1; ITGB3; FGR; ADAM9; CTGF; HCK; FLNA; CUL3	95	82
structural molecule activity conferring elasticity	0.00875902	0.0315325	GO:0097493	m	2	EMILIN1; COL4A1; EMILIN2	8	7
anatomical structure formation involved in morphogenesis	0.00905811	0.0315472	GO:0048646	b	2	HDAC1; TGM2; RGS19; EHD2; PTK7; LMO4; HSPG2; MMP19; AIMP1; LATS2; ITGB2; ATP8B1; ZC3H12A; ATP5B; ADAM9; CYSLTR2; CD9; XBP1; LOXL2; SNAI1; FZD5; STAT1; TWSG1; HEY2; CTGF; ROR2; VASH1; KLF5; MAPK1; PML; PLXND1; ROCK2; MTMR2; CUL3; UBP1; HPSE; ITGB3; ACVRL1; EPB41L5; LAMA5; SPHK1; ENG; COL18A1; SEC24B; PRKACB; WARS; MCAM; UNC13D; COL5A1; FLT3LG; COL4A2; COL4A1; ADA; ADM; PAFAH1B1; FGF2; SLC40A1; PPP…	960	859
regulation of catabolic process	0.00338274	0.0316877	GO:0009894	b	4	MAD2L2; RFWD2; FHIT; TIMP1; PSMB10; RARRES2; PPP2R3A; LRPPRC; ENTPD5; TRIB2; FABP1; ZC3H12A; FURIN; APOE; NFE2L2; CD81; C4BPA; PPARGC1A; DERL3; LPCAT1; PML; RNF139; CNOT1; XBP1; MTMR2; CPT1A; NOS2; SUPV3L1; CTSC; PSME2; PSME1; PPARA; TNFRSF1B; MDM2; CSNK2A3; UBE2K; PPP1CB; PHB; OAZ2; IRS1; ADAM8; ADAM9; PSMB9; PSMB8; FLNA; RGP1	495	451
phospholipid biosynthetic process	0.00338538	0.0316877	GO:0008654	b	4	OCRL; PGAP2; CHKA; XBP1; GPAM; CPNE3; PLA2G12A; CHPT1; PIK3R3; SACM1L; ETNK1; LPCAT1; SRD5A3; MTMR2; LPCAT3; SLC44A1; PIK3R1; PPARD; PIGU; ACHE; FGF2; PLA2G16; IRS1; CWH43; AGPAT5; GPD1L	250	218
cell chemotaxis	0.00339725	0.0316877	GO:0060326	b	4	CCL3; SAA2; DOCK4; ITGB2; S100A14; LBP; FCER1G; FGF2; RAB13; ANXA1; HOXB9; ENG; PADI2; LGALS3; LYN; CXCL16; CXCL1; CCL11; CXCL3; CXCL2; SEMA5A; CXCL6; RARRES2; ADAM8; AIF1	236	207
cell redox homeostasis	0.00342065	0.0316877	GO:0045454	b	4	NCF2; NOS2; QSOX1; NCF4; NFE2L2; P4HB; DLD; PRDX4; APEX1; CYBA	67	55
amide binding	0.00947848	0.0319899	GO:0033218	m	2	TAP1; GSS; HLA-C; HLA-A; SLC7A5; HLA-G; HLA-F; HLA-E; PEX19; MGST1; FURIN; APOE; FZD5; PLOD1; CLIP3; PC; PIK3R1; NOD2; HLA-DPB1; ANXA5; DLD; ACHE; BACE1; BACE2; SLC40A1; TAPBP	277	236
immune response-regulating cell surface receptor signaling pathway	0.00351542	0.0322722	GO:0002768	b	4	CD38; PSMB10; LIMK1; HLA-G; IGLC1; ELF1; IGKC; FCER1G; LILRB2; PRNP; THEMIS2; FGR; MAPK1; PIK3R1; HLA-DQB2; LYN; HLA-DPB1; FCN1; FCGR3A; GBP1; PRKACB; PSME2; PSME1; SPPL3; ADA; LGALS3; HCK; WAS; ARPC1B; ARPC1A; UBE2D2; PSMB9; PSMB8	400	298
interspecies interaction between organisms	0.00962306	0.0323976	GO:0044419	b	2	TAP1; CCL3; RPL37A; PSMB10; HLA-C; TSG101; ITGB3; USP7; TAP2; THOC2; IFITM3; ZC3H12A; LGALS1; FURIN; LBP; APOE; STAT1; DMBT1; CD81; RPL6; SELPLG; PC; MAPK1; ISG15; NR5A2; PIK3R1; PML; CLDN1; LYN; HLA-A; CXCR6; UBP1; SLPI; FCN1; BNIP3L; P4HB; PSMB8; NMT2; IFITM1; TSPAN7; CFL1; HCK; MDM2; SRPK1; POLR2H; HDAC1; BNIP3; SLC20A2; IL2RB; DHX58; EIF4G3; HYAL2; FCN3; PDCD6IP; VIM; SLC22A5; IFITM2; PSMB9; …	787	693
chondroitin sulfate binding	0.0045608	0.0332558	GO:0035374	m	3	AGRN; DPYSL3	3	2
tapasin binding	0.0045608	0.0332558	GO:0046980	m	3	TAP1; TAP2	2	2
coreceptor activity	0.00476371	0.033346	GO:0015026	m	3	ACVR2A; ITGB3; LRP6; PTK7; RAMP3; CXCR6; ROR2	38	32
regulation of multicellular organismal process	0.00562998	0.0337799	GO:0051239	b	3	CD38; FAM213A; FLVCR1; RNF10; TIMP1; ZFPM2; PPP2R3A; PPARGC1A; B2M; AFG3L2; PKP2; DBN1; HLA-E; FURIN; LBP; GPAM; IL12RB1; NFE2L2; CCDC88B; DSC2; FGR; DOCK7; PSMB8; PLXND1; LYN; CDH5; MTMR2; TRPV2; HLA-DPB1; IFITM1; TBXAS1; RPS6KA6; LPL; SMARCD3; OPA1; ATP2B1; MDM2; SNAI1; PAFAH1B1; ROR2; HPSE; CRCP; SOCS1; AKAP1; HYAL2; ADAM8; VIM; MEFV; ENC1; BST2; PLCE1; MAVS; DDAH1; KDM5B; CCL3; VDR; HLA-A; HL…	2622	2319
PTW/PP1 phosphatase complex	0.00875902	0.0338417	GO:0072357	c	3	TOX4; PPP1CB; PPP1CC	7	7
endosomal part	0.00708561	0.0338999	GO:0044440	c	4	TSG101; OCRL; EHD2; NCF4; HLA-C; HLA-A; HLA-G; HLA-F; HLA-E; B2M; IFITM3; VPS45; SNX14; FZD5; PRAF2; RAB11A; PLEKHB2; TRAPPC10; HLA-DQB2; PML; RAB13; MTMR2; ANXA1; HLA-DPB1; AP5M1; GOLIM4; TMEM165; VPS26A; BACE1; LRP6; CLIP3; TCIRG1; ATP6V0A1; TOM1L1; SPPL2A; VPS52; HLA-DMB; CFTR; HLA-DMA	437	384
proton-transporting two-sector ATPase complex, proton-transporting domain	0.00730376	0.0338999	GO:0033177	c	4	TCIRG1; ATP5H; ATP6V0A1; ATP5L; ATP5F1	23	19
intercalated disc	0.00736954	0.0338999	GO:0014704	c	4	CAPZB; TMEM65; ANXA5; DSC2; DSP; GJC1; PKP2; VAMP5	52	43
microbody lumen	0.00736954	0.0338999	GO:0031907	c	4	CROT; FAR2; SCP2; ACOXL; FABP1; ABCD3; EHHADH; PHYH	45	43
extracellular matrix constituent conferring elasticity	0.0052686	0.0341176	GO:0030023	m	3	EMILIN1; COL4A1; EMILIN2	6	6
deoxyribonucleotide binding	0.0052686	0.0341176	GO:0032552	m	3	SAMHD1; DCTPP1; ST13	6	6
phosphatidylinositol 3-kinase binding	0.00545881	0.0341176	GO:0043548	m	3	PIK3R1; PTPN13; IRS1; HCST; FAM83B; XBP1	30	25
regulation of transport	0.00380676	0.0346347	GO:0051049	b	4	CD38; KCNE3; SYTL1; SYTL4; SCG5; B2M; PKP2; MPC2; LBP; GPAM; NFE2L2; PRNP; FGR; CDH1; LYN; MTMR2; TRPV2; DPP10; C2CD5; HK2; SPPL3; LPL; SEC24B; MDM2; SLC17A9; SOCS1; AKAP1; HYAL2; ADAM8; ADAM9; BST2; MAVS; CFTR; KDM5B; TSG101; CCL3; OXSR1; NOS2; HLA-E; SLC31A2; UBE2L3; APOE; LILRB2; C4BPA; MZB1; PPARGC1A; RAB11A; DERL3; PIK3R3; PIK3R1; RNF139; RHOQ; FCN1; GBP1; PPARD; PPARA; HCK; HADH; GSTO1; SEM…	1811	1591
vacuolar part	0.00918897	0.0347139	GO:0044437	c	3	SDC3; MAN2B1; AP1M2; EEF1A1; HSPG2; AGRN; ATP6V1F; GYG1; DRAM1; SNX14; PPT1; SLC36A1; SLC12A4; HLA-DQB2; IFITM3; HLA-DPB1; MFSD12; DLD; IFI30; AP5M1; SPPL2A; TMEM165; SLC15A3; HPSE; SPPL3; SDC2; GM2A; SNAP29; TCIRG1; SPNS2; ATP6V0A1; ATP6V1G1; DEPDC5; COL6A1; HLA-DMB; CFTR; HLA-DMA	400	366
oxidoreductase activity, acting on NAD(P)H	0.0058719	0.0354339	GO:0016651	m	3	NCF2; NDUFV1; NDUFB9; DLD; CBR4; DUOX2; NDUFS3; NDUFS1; NDUFS2; CYBA; DECR1; GMPR	100	78
positive regulation of cellular process	0.00395933	0.0357041	GO:0048522	b	4	CD38; HDAC1; TGM2; RNF10; NCBP1; TIMP1; SATB2; ZFPM2; PPP2R3A; CLIP3; PPARGC1A; B2M; SLC30A9; PTK7; MPC2; IGKC; S100A14; HLA-E; FURIN; LBP; MAP3K8; GPAM; EXPH5; ARHGEF9; IL12RB1; NFE2L2; CCDC88B; GSDMD; FGR; RELT; PTP4A1; CDH1; ISG15; LYN; CDH5; MTMR2; CUL3; HLA-DPB1; ENTPD5; STAMBP; C2CD5; HEY2; MUC1; CTSC; RAMP3; SPPL3; LPL; SMARCD3; HELZ2; OPA1; MDM2; SNAI1; PAFAH1B1; ROR2; CXCL16; CXCL1; CXCL…	4629	4077
lipid localization	0.00610176	0.0361799	GO:0010876	b	3	CPT1A; CROT; SCP2; NOS2; SPNS2; ATP9B; FABP1; ZC3H12A; CHKA; LBP; APOE; APOO; CPT2; NPC2; APOL6; ABCD3; APOL4; APOL3; APOL2; APOL1; ANXA1; ITGB3; MEST; PPARD; LPL; PPARA; SLC27A4; LRP6; GM2A; ATP8B1; CFTR; KDM5B; ABCC3	342	309
integrin binding	0.00455259	0.0366493	GO:0005178	m	4	ADAMTS5; LAMA5; CDH17; ACTN4; P4HB; ADAM9; CTGF; COL5A1; TSPAN4; TGFBI; LYN; LAMB2; CD9; VWF	108	95
methylumbelliferyl-acetate deacetylase activity	0.0045608	0.0366493	GO:0047374	m	4	ESD; CES2	3	2
Fc-gamma receptor I complex binding	0.0045608	0.0366493	GO:0034988	m	4	FLNA; FGR	2	2
endothelial cell proliferation	0.00416679	0.0371264	GO:0001935	b	4	CCL11; ITGB3; ACVRL1; SEMA5A; STAT1; ENG; ATP5A1; LOXL2; FGF2; VASH1; APOE; AIMP1; CYBA; ERN1; XBP1	117	104
cellular response to nitrogen compound	0.00418993	0.0371264	GO:1901699	b	4	ATP6V1F; AGRN; PTAFR; DENND4C; ZC3H12A; XBP1; GPAM; RAB31; MZB1; TBC1D4; PPARGC1A; APEX1; GNA15; PIK3R3; PIK3R1; NOD2; CDH1; KLF3; LYN; GOT1; HMGCS2; ANXA5; C2CD5; RHOQ; AQP8; SLC26A3; MB21D1; COL4A1; IGFBP5; DDC; MDM2; RAB13; AGTRAP; SOCS1; AKAP1; SOCS3; CA2; RARRES2; IRS1; AIF1; TCIRG1; CYBA; COL1A2; ATP6V0A1; ATP6V1G1; PRKACB; COL6A1; MAPK1; MAVS; CFTR	561	505
ammonium ion metabolic process	0.00647406	0.0379101	GO:0097164	b	3	CPT1A; SLC44A1; SPHK1; AKR1B10; SMOX; ACER3; CBR4; PLA2G12A; PLA2G16; CHKA; SLC22A5; MAOA; CHPT1; LPCAT3; LPCAT1; DDC; ACHE; CROT; PAFAH1B1; ACADM	182	162
single-organism membrane organization	0.006544	0.0379101	GO:0044802	b	3	PPP2R1A; AGRN; RPL37A; SYTL1; EHD2; RAB3IP; RPL6; SCP2; LIN7C; PEX19; TNIK; AFG3L2; PKP2; DENND4C; CD9; MTSS1; CLIP3; DLG3; APOE; ARL6IP1; C2CD5; RAB31; PPT1; BID; TBC1D4; MTCL1; RAB11A; SYTL4; PIK3R1; RTP4; CDH1; RAB13; BSG; GBP1; ANXA1; DPP10; ITGB2; BNIP3L; LAMA5; DYSF; HK2; CHP1; SPAG4; FCER1G; GPHN; COL5A1; RAMP3; OPA1; USP30; VAMP5; ZDHHC23; PAFAH1B1; BNIP3; STXBP1; LRP6; MTCH2; RHOQ; ATP9B…	874	757
mitochondrial proton-transporting ATP synthase complex, coupling factor F(o)	0.00875902	0.0387197	GO:0000276	c	4	ATP5L; ATP5H; ATP5F1	8	7
vacuolar proton-transporting V-type ATPase complex	0.00904863	0.0387197	GO:0016471	c	4	TCIRG1; ATP6V1F; ATP6V0A1; ATP6V1G1	15	13
platelet alpha granule membrane	0.00904863	0.0387197	GO:0031092	c	4	PECAM1; ITGB3; CD9; PCDH7	13	13
cytoskeletal protein binding	0.00678113	0.0395566	GO:0008092	m	3	CAPZB; LIN7C; ADD3; LRPPRC; KTN1; MYO1F; KIFAP3; MYO1D; CHP1; JAKMIP1; MYO1A; PPARGC1A; WDR81; EPS8; DBN1; TLN2; IQGAP2; MYL9; CLIP3; APOE; WAS; GMFB; TPM2; COTL1; PRNP; RAB11A; FHL3; MICAL3; MAGI1; KIRREL; CDH1; LYN; TRPM7; NOD2; PLS3; IFT74; EPB41L5; DPYSL3; GBP1; HOOK1; MTSS1; ABLIM1; FES; CFL1; MYO19; PAFAH1B1; KIF3C; TAGLN; AKAP1; ACTN4; FEZ1; ARPC1B; ARPC1A; MTCL1; LMTK2; MEFV; ENC1; MYO9A;…	831	707
viral process	0.00697874	0.0397308	GO:0016032	b	3	TAP1; CCL3; RPL37A; PSMB10; HLA-C; TSG101; ITGB3; USP7; TAP2; THOC2; IFITM3; ZC3H12A; LGALS1; FURIN; APOE; STAT1; DMBT1; CD81; RPL6; SELPLG; PC; MAPK1; ISG15; NR5A2; PIK3R1; PML; CLDN1; LYN; HLA-A; CXCR6; UBP1; SLPI; FCN1; BNIP3L; P4HB; PSMB8; NMT2; IFITM1; TSPAN7; CFL1; HCK; MDM2; SRPK1; POLR2H; HDAC1; BNIP3; SLC20A2; IL2RB; DHX58; EIF4G3; HYAL2; FCN3; PDCD6IP; VIM; IFITM2; PSMB9; BST2; ISG20; P…	748	657
intracellular transport	0.00701595	0.0397308	GO:0046907	b	3	TAP1; SYTL4; TAP2; SYTL1; NCBP1; RAB3IP; AP1M2; SCG5; OPA1; ARFGAP3; AFG3L2; KIFAP3; THOC2; LRPPRC; SLC17A9; CPT2; FGR; MIPEP; CDH1; LYN; MTMR2; CUL3; C2CD5; COG2; CTSC; RAMP3; SPPL3; NMT2; SEC24B; LRP6; MDM2; PAFAH1B1; AKAP1; TRAPPC8; COL7A1; HYAL2; SNAP29; BST2; MAVS; RGP1; STRADB; TSG101; RPL37A; RPL6; TRAK2; UBE2L3; ATP7B; ATP5C1; APOE; SRSF1; TUBA1A; RAB11A; NPC2; DERL3; PIK3R1; RNF139; IFT7…	1663	1458
tissue development	0.00718929	0.0398015	GO:0009888	b	3	TGM2; TIMP1; ZFPM2; PPP2R3A; LIN7C; PPARGC1A; PKP2; APCDD1; PECAM1; DLG3; HEY2; MARVELD2; PLXND1; MKKS; ADAM9; CDH5; MUC1; PHGDH; SEC24B; MDM2; SNAI1; PAFAH1B1; ROR2; HPSE; COL7A1; SOCS3; HYAL2; VIM; KDM5B; TSG101; CCL3; VDR; ALDH3A2; EVC; PLS3; TST; LAMB2; ACADM; SAP30; TWSG1; BASP1; DMBT1; NR5A2; ACVRL1; IFT74; ENG; PRKACB; DSP; PPARD; COL4A2; COL4A1; IGFBP5; HCK; MEST; FGF2; SEMA5A; HLX; ANXA1…	1765	1594
activation of innate immune response	0.00724818	0.0398015	GO:0002218	b	3	PSMB10; SEC14L1; UBE2D2; PUM2; PUM1; S100A14; LBP; FCER1G; DHX58; DMBT1; NOD2; LYN; FCN1; ITGB2; PRKACB; PSME2; PSME1; CYBA; MB21D1; HCK; IRF1; RPS6KA3; ADAM8; PSMB9; PSMB8; MAVS	252	231
cellular component maintenance	0.00730376	0.0398015	GO:0043954	b	3	MTMR2; APOE; CSF1R; PKP2; SUPV3L1	22	19
cell activation involved in immune response	0.00734432	0.0398015	GO:0002263	b	3	CCL3; CDH17; BATF; STXBP3; PTAFR; XBP1; LBP; FCER1G; IL12RB1; FGR; LYN; ANXA1; UNC13D; FES; ADA; LGALS3; LGALS1; HLX; RNF168; ABR; TYROBP; HLA-DMB	212	186
cell death	0.00754189	0.0404374	GO:0008219	b	3	CD38; TGM2; PGAP2; FHIT; TIMP1; ZFPM2; KIFAP3; S100A14; MAP3K8; GPAM; ARHGEF9; NFE2L2; PRNP; RELT; MAGI3; MAGI1; LYN; CUL3; HK2; P4HB; CTSC; RTKN; OPA1; MDM2; SNAI1; MAGEH1; MTCH2; SOCS3; HYAL2; ADAM8; PHB; STRADB; CCL3; HMGN5; VDR; SLC5A8; PIM2; WNT4; CYSLTR2; TNFRSF18; ADORA2A; APOE; MZB1; PPARGC1A; GRINA; PIK3R1; TRAF3IP2; TRPM7; VNN1; PPARD; GIMAP8; PPARA; HCK; FGF2; BNIP3; IRF1; RPS6KA3; TNF…	1947	1732
malate dehydrogenase activity	0.0052686	0.0404752	GO:0016615	m	4	MDH2; MDH1; ME2	7	6
phosphotransferase activity, alcohol group as acceptor	0.00539669	0.0404752	GO:0016773	m	4	CCL3; SPHK1; FAM20C; TRIB2; PTK7; PGM2L1; CDK16; FAM20B; LIMK1; LATS2; DYRK3; GUCY2C; CASK; OXSR1; MAPKAPK5; PHKB; CHKA; MAP3K8; FASTKD1; CPNE3; CSNK2A3; TNIK; CSF1R; FGR; FGF2; MAPK1; PIK3R3; PIK3R1; LYN; TRPM7; ERN1; FGGY; ACVR2A; ACVRL1; PIM2; ETNK1; ENG; HK2; HK3; PANK3; RPS6KA6; AAK1; IL3RA; FES; CDKL1; HCK; SRPK1; ROR2; LMTK2; RPS6KA2; RPS6KA3; SGK2; ERLIN2; PFKFB3; PFKFB2; IRS1; ROCK2; MAP…	782	687
monosaccharide metabolic process	0.00469226	0.041219	GO:0005996	b	4	PGM2L1; MAN2B1; ONECUT1; PPARA; UGT2A3; AIMP1; MDH2; MDH1; GPD2; SLC25A13; ACADM; PPARGC1A; PC; GOT1; CPT1A; PDHA1; HK2; HK3; PGM1; PPARD; DLAT; IGFBP5; GSTO1; PPP1CB; PFKFB3; PFKFB2; IRS1; XYLB	289	246
salivary gland development	0.00476371	0.0414891	GO:0007431	b	4	TGM2; LAMA5; TWSG1; PLXNA1; TFCP2L1; PLXND1; XBP1	37	32
oxidoreductase activity, acting on the aldehyde or oxo group of donors	0.00736954	0.0416022	GO:0016903	m	3	PDHX; OGDH; PDHA1; DLD; ALDH3A2; DLAT; FAR2; AKR1B10	46	43
regulation of secretion by cell	0.00489527	0.0422735	GO:1903530	b	4	CD38; CPT1A; SPHK1; SYTL1; CCL3; CDK16; SCG5; TSG101; NOS2; HLA-E; PDCD6IP; STXBP1; GLUL; DNAJC1; PTAFR; ADCYAP1; ZC3H12A; XBP1; FCER1G; GPAM; CSF1R; FGR; SYTL4; NOD2; PML; LYN; CADM1; ANXA1; FCN1; ANXA5; NCS1; GBP1; SRI; MPC2; GSDMD; ABR; LPL; UNC13B; FES; ACHE; UNC13D; HADH; CASP5; SOCS1; CASP1; PPARD; HYAL2; PFKFB2; IRS1; ADAM8; ADAM9; STXBP3; RIMS3; CFTR; EXPH5	638	571
placenta blood vessel development	0.00812942	0.0431287	GO:0060674	b	3	FZD5; SOCS3; MAPK1; PLCD3; HEY2; HS6ST1	28	27
interaction with host	0.008436	0.044289	GO:0051701	b	3	SLC20A2; TAP1; FCN1; TAP2; SLC22A5; CD81; HYAL2; P4HB; TSG101; FCN3; ITGB3; SELPLG; PC; IFITM1; IFITM2; ZC3H12A; PML; CLDN1; LGALS1; IFITM3	186	166
cellular oxidant detoxification	0.00860507	0.0447109	GO:0098869	b	3	FAM213A; APOE; SOD3; GSTO1; NFE2L2; PRDX4; MGST3; MGST1; DUOX2; FABP1; GPX8	83	72
immune response-inhibiting signal transduction	0.0052686	0.0447392	GO:0002765	b	4	LYN; HLA-G; LILRB2	6	6
xenobiotic transport	0.0052686	0.0447392	GO:0042908	b	4	ABCG2; ABCB1; SLC6A6	8	6
symbiosis, encompassing mutualism through parasitism	0.00879854	0.0452496	GO:0044403	b	3	TAP1; CCL3; RPL37A; PSMB10; HLA-C; TSG101; ITGB3; USP7; TAP2; THOC2; IFITM3; ZC3H12A; LGALS1; FURIN; LBP; APOE; STAT1; DMBT1; CD81; RPL6; SELPLG; PC; MAPK1; ISG15; NR5A2; PIK3R1; PML; CLDN1; LYN; HLA-A; CXCR6; UBP1; SLPI; FCN1; BNIP3L; P4HB; PSMB8; NMT2; IFITM1; TSPAN7; CFL1; HCK; MDM2; SRPK1; POLR2H; HDAC1; BNIP3; SLC20A2; IL2RB; DHX58; EIF4G3; HYAL2; FCN3; PDCD6IP; VIM; SLC22A5; IFITM2; PSMB9; …	784	690
glycosaminoglycan binding	0.00838863	0.0458753	GO:0005539	m	3	ADAMTS5; MDK; APOE; DPYSL3; SEMA5A; ENG; CLEC3B; HYAL2; CXCL6; FSTL1; AGRN; LPL; CTGF; COL5A1; NOD2; PCOLCE; SMOC2; PAFAH1B1; FGF2; CECR1; SOD3	206	177
viral genome replication	0.00544999	0.045897	GO:0019079	b	4	SLPI; UBP1; IFITM1; IFITM2; ISG15; NR5A2; BST2; ISG20; ZC3H12A; MAVS; SRPK1; IFITM3; CXCR6	98	87
heme transporter activity	0.00875902	0.0464493	GO:0015232	m	3	ABCG2; ABCB7; FLVCR1	8	7
homotypic cell-cell adhesion	0.00557642	0.0465768	GO:0034109	b	4	ITGB3; METAP1; DSC2; DSP; STXBP1; STXBP3; PKP2; FLNA; LYN; LGALS1; MYL9	77	68
labyrinthine layer blood vessel development	0.00569353	0.0469382	GO:0060716	b	4	MAPK1; HEY2; FZD5; PLCD3; HS6ST1	18	18
amino acid activation	0.00575686	0.0469382	GO:0043038	b	4	LARS; IARS2; NARS2; AIMP2; WARS; NARS; AIMP1; DARS2; PPA1	53	50
muscle cell migration	0.00575787	0.0469382	GO:0014812	b	4	ANXA1; ITGB3; PLXNA1; DOCK7; DOCK4; PPARGC1A; APEX1; PPARD; IGFBP5; AIF1	65	59
adaptive immune response	0.00923416	0.0470103	GO:0002250	b	3	TAP1; BATF; TAP2; HLA-A; HLA-E; RNF168; B2M; LAIR1; IGLC1; IGKC; FCER1G; FZD5; C1RL; IL12RB1; C4BPA; C2; LYN; CADM1; ANXA1; CTSC; UNC13D; ADA; WAS; LILRB2; IRF1; CFI; HLX; C1QB; C1QA; C1S; C1R; LILRA3	416	306
blood circulation	0.00583296	0.0471729	GO:0008015	b	4	CD38; CYP2J2; ACTA2; PPARA; NOS2; DOCK4; PTAFR; PKP2; ADCYAP1; ZC3H12A; ADORA2A; APOE; SRSF1; STAT1; CYP4F12; KCNK6; DSC2; SCPEP1; MKKS; AGTRAP; RENBP; KCND3; ACVRL1; TBXAS1; ENG; SRI; TMEM65; DSP; ABR; CYBA; ADA; ATP2B1; MDM2; ADM; HEY2; RPS6KA2; GSTO1; KCNJ8; PPARD; GJC1; CTGF; COL1A2; GPD1L; DDAH1	499	440
lymphocyte activation	0.00948314	0.047795	GO:0046649	b	3	CD38; BATF; CDH17; PSMB10; HLA-A; HLA-G; HLA-E; B2M; IGLC1; IGKC; WNT4; XBP1; MAP3K8; SPI1; FZD5; CD81; MZB1; PRNP; PIK3R1; HLA-DQB2; LYN; ONECUT1; NOD2; PDCD1; ANXA1; HLA-DPB1; ITGB2; IL2RB; VNN1; FCER1G; UNC13D; GPAM; FLT3LG; ADA; LGALS3; PDCD1LG2; LGALS1; WAS; LILRB2; IRF1; CCDC88B; LST1; HLX; RNF168; ADAM8; CMTM7; IL12RB1; BST2; CADM1; HLA-DMB; AIF1	631	540
circulatory system development	0.00598225	0.0479994	GO:0072359	b	4	ACTA2; SNAI1; DDAH1; PTK7; ZFPM2; ROCK2; HSPG2; MMP19; AIMP1; ITGB2; PLCE1; PKP2; ZC3H12A; ATP5B; GJC1; CYSLTR2; ACADM; XBP1; PECAM1; LOXL2; APOE; FLVCR1; FZD5; STAT1; SPI1; CDKL1; CTGF; KLF5; MAPK1; IFT74; TMEM65; PML; PLXND1; MKKS; CDH5; UBP1; VASH1; ITGB3; ACVRL1; LAMA5; SPHK1; ENG; COL18A1; SEC24B; SRI; WARS; DSP; PPARD; COL5A1; SMARCD3; COL4A2; COL4A1; PPARA; MDM2; ADM; HEY2; FGF2; MCAM; HPS…	935	844
phosphotransferase activity, phosphate group as acceptor	0.00676857	0.0491267	GO:0016776	m	4	DLG3; MPP3; AK2; CASK; PPIP5K1; GUK1; MAGI3	42	34
response to hypoxia	0.00993202	0.0495618	GO:0001666	b	3	CD38; PPARA; UBE2D2; SLC29A1; FABP1; SCAP; LOXL2; PLOD1; PPARGC1A; PML; AGTRAP; P4HB; IREB2; NOS2; BNIP3L; SOD3; ENG; MUC1; PPARD; ADA; MDM2; ADM; BNIP3; FAM162A; SOCS3; ACTN4; SDC2; CASP1; ADAM8	300	272

## Sheet: Pathways
Pathway	Source	p-value	q-value	DE Genes In Pathway	# Genes in Pathway	# Genes on chip
Metabolism	Reactome	3.7392e-13	3.78407e-10	8824; 34; 9054; 5783; 56474; 2937; 9394; 8034; 3339; 8503; 6342; 644; 51109; 7358; 84869; 4259; 9255; 79644; 1460; 100; 498; 2992; 2108; 4947; 130; 9429; 2098; 23171; 4191; 771; 57016; 6916; 1738; 7965; 23576; 1376; 51520; 2769; 224; 2766; 8714; 204; 8692; 515; 85441; 375790; 2805; 2984; 27010; 5519; 22908; 4023; 10855; 1890; 134147; 3158; 160728; 8895; 6390; 7385; 1644; 79646; 22949; 5209; 6383;…	2035	1746
The citric acid (TCA) cycle and respiratory electron transport	Reactome	8.14661e-12	4.12218e-09	1743; 4967; 10632; 1737; 4719; 5467; 2110; 4722; 1327; 539; 1738; 4715; 4191; 498; 1349; 55471; 25874; 3419; 2108; 9377; 10476; 4720; 3420; 515; 54205; 10128; 5160; 7386; 8050; 6390; 1431; 7385; 509; 4723; 6341; 506; 682	171	142
Antigen Presentation: Folding, assembly and peptide loading of class I MHC	Reactome	1.21646e-07	4.10352e-05	3105; 6892; 10427; 3135; 6891; 3133; 3134; 6890; 3107; 9917; 567	24	22
Respiratory electron transport, ATP synthesis by chemiosmotic coupling, and heat production by uncoupling proteins.	Reactome	2.11676e-07	5.35541e-05	10632; 4719; 2110; 4722; 1327; 539; 4715; 498; 55471; 2108; 9377; 10476; 4720; 515; 54205; 1349; 10128; 7386; 6390; 7385; 509; 4723; 6341; 506	126	100
Citrate cycle (TCA cycle) - Homo sapiens (human)	KEGG	6.6977e-07	0.000135561	1431; 5160; 1737; 4191; 1738; 1743; 5091; 3419; 3420; 4190; 4967; 6390	30	30
Antigen processing-Cross presentation	Reactome	1.07863e-06	0.00018193	9902; 3105; 6892; 3135; 6891; 9917; 3134; 3107; 3133; 6890; 1535; 4689; 4688; 567	49	42
Oxidative phosphorylation - Homo sapiens (human)	KEGG	1.3682e-06	0.000197803	515; 535; 539; 10312; 9296; 4715; 4719; 4720; 4722; 4723; 9377; 7385; 7386; 10476; 6390; 1327; 1349; 1352; 9550; 5464; 10632; 498; 506; 509	133	110
Neutrophil degranulation	Reactome	2.09825e-06	0.000265429	80301; 10549; 8876; 11240; 5175; 9342; 4257; 10855; 3689; 29952; 2268; 684; 51816; 1832; 4069; 10288; 1460; 5199; 3903; 6590; 4125; 4318; 2992; 1535; 535; 1075; 8895; 5768; 199675; 3105; 10788; 7133; 3934; 10312; 7305; 5236; 3107; 3958; 201294; 2219; 2207; 23406; 1915; 101; 2919; 5724; 5594; 4680; 567; 79888; 3101; 27180; 54918; 79792; 11026; 2760; 5265; 10577; 11031; 53917	497	435
Pyruvate metabolism and Citric Acid (TCA) cycle	Reactome	3.69499e-06	0.000373933	4967; 1738; 3420; 1743; 1737; 3419; 5160; 4191; 8050; 6390; 1431; 25874; 682; 5467	49	46
Staphylococcus aureus infection - Homo sapiens (human)	KEGG	3.69499e-06	0.000373933	5724; 6404; 3108; 2214; 3115; 712; 713; 715; 716; 717; 3109; 3426; 3689; 629	56	46
Initial triggering of complement	Reactome	5.39905e-06	0.000496712	629; 715; 8547; 717; 3514; 713; 2219; 716; 712	104	20
Innate Immune System	Reactome	6.90825e-06	0.000551865	4843; 6590; 10549; 5519; 4193; 684; 79132; 3560; 3101; 11240; 5175; 7322; 717; 4318; 3929; 9342; 834; 10855; 3690; 3689; 4688; 8503; 29952; 7454; 2268; 79888; 5266; 475; 3667; 5567; 1832; 4069; 10288; 64127; 3133; 1460; 8452; 5199; 4125; 2992; 1535; 535; 10312; 1075; 7305; 8895; 5245; 4689; 3984; 713; 6197; 199675; 9296; 3105; 629; 10788; 51816; 7133; 7450; 9550; 722; 9636; 4210; 3934; 2214; 3107…	1309	1052
Endosomal/Vacuolar pathway	Reactome	7.08917e-06	0.000551865	3107; 3133; 3105; 3134; 3135; 9917; 567	13	12
Phagosome - Homo sapiens (human)	KEGG	7.87173e-06	0.000569014	535; 3105; 3107; 3108; 3109; 3115; 3133; 3134; 3135; 10312; 6890; 9296; 4689; 3689; 3690; 84617; 7846; 9902; 715; 6891; 1783; 9550; 4688; 2214; 79861; 1535	154	137
Immunoregulatory interactions between a Lymphoid and a non-Lymphoid cell	Reactome	1.0378e-05	0.000700172	975; 3133; 3134; 3689; 353514; 10288; 2214; 8519; 567; 3903; 3107; 27180; 11026; 3514; 999; 10871; 3105; 3135; 89790; 7305; 10870; 9917	211	107
Creation of C4 and C2 activators	Reactome	1.43711e-05	0.000908974	715; 8547; 3514; 713; 2219; 716; 712	94	13
Parkinson,s disease - Homo sapiens (human)	KEGG	1.65615e-05	0.000985896	515; 539; 9246; 4715; 4719; 4720; 4722; 4723; 135; 9377; 7332; 54205; 7385; 7386; 10476; 6390; 7419; 1327; 1349; 5567; 498; 506; 509	142	118
Antigen processing and presentation - Homo sapiens (human)	KEGG	1.91728e-05	0.00107794	6891; 6892; 10437; 3105; 3107; 3108; 3109; 567; 3133; 3134; 3135; 5720; 5721; 3115; 6890	77	59
Citric acid cycle (TCA cycle)	Reactome	3.32007e-05	0.00176837	1743; 3419; 4967; 1431; 1738; 3420; 6390; 4191	19	19
Alzheimer,s disease - Homo sapiens (human)	KEGG	3.67277e-05	0.00185842	515; 539; 2081; 55851; 4715; 4719; 4720; 4722; 4723; 637; 9377; 7385; 7386; 25825; 10476; 6390; 1327; 1349; 348; 23621; 4023; 54205; 5594; 509; 498; 506	171	149
Formation of ATP by chemiosmotic coupling	Reactome	4.71875e-05	0.00227399	515; 509; 506; 10476; 539; 498; 10632	18	15
Respiratory electron transport	Reactome	6.67336e-05	0.00306974	4719; 2110; 4722; 1327; 4715; 1349; 55471; 2108; 9377; 4720; 54205; 10128; 7386; 6390; 7385; 4723; 6341	103	80
Extracellular matrix organization	Reactome	7.20358e-05	0.00316958	8573; 4680; 5351; 4017; 1291; 1294; 3911; 1278; 5175; 30008; 4327; 1282; 3913; 9672; 101; 5034; 4318; 1284; 84695; 7076; 1292; 3690; 3339; 8754; 3689; 5118; 999; 1293; 11096; 2247; 6383; 80781; 5045; 56999; 375790; 682; 1289	295	256
Cell adhesion molecules (CAMs) - Homo sapiens (human)	KEGG	9.06161e-05	0.00382098	5133; 3105; 3107; 3108; 3115; 5175; 3133; 3134; 3135; 3689; 23705; 9075; 100506658; 3109; 6383; 6404; 9076; 9672; 999; 1003; 80380	145	114
Fatty acid, triacylglycerol, and ketone body metabolism	Reactome	0.000104118	0.00410082	57678; 3158; 1374; 26027; 6604; 3033; 55326; 23171; 79888; 3030; 80221; 6319; 1376; 5465; 5467; 2168; 2820; 85441; 1666; 34; 64834; 5538; 84869	153	132
Classical antibody-mediated complement activation	Reactome	0.000105357	0.00410082	715; 3514; 713; 716; 712	88	8
Glucose metabolism	Reactome	0.000113333	0.00414699	5091; 2805; 5208; 5567; 5236; 3099; 4191; 3101; 10165; 5519; 5518; 4190; 5209; 2992; 5257	77	68
Complement cascade	Reactome	0.000114739	0.00414699	629; 722; 715; 8547; 717; 3426; 3514; 713; 2219; 716; 712	127	40
Metabolism of lipids and lipoproteins	Reactome	0.000157853	0.00550854	5501; 57678; 5467; 10162; 5783; 6604; 80221; 23171; 1119; 22908; 5034; 4023; 1666; 8503; 6342; 4952; 5465; 84869; 5567; 54677; 3158; 2687; 79644; 1460; 5045; 22949; 91289; 6319; 1573; 8895; 55326; 64834; 8877; 8706; 43; 81579; 5264; 55289; 55500; 55331; 283106; 5500; 1962; 11145; 57704; 6916; 23646; 34; 1376; 1374; 23446; 8898; 79642; 22937; 2168; 26027; 2820; 224; 3033; 51365; 79888; 3030; 348; …	728	642
Viral myocarditis - Homo sapiens (human)	KEGG	0.000234337	0.00790498	3115; 3689; 3133; 3105; 3107; 3108; 3109; 3134; 8672; 54205; 3135; 637	59	50
Immune System	Reactome	0.000281084	0.0091436	10549; 4193; 11240; 7322; 3929; 6892; 3109; 3514; 3134; 3689; 4688; 8503; 834; 8876; 1832; 4069; 1460; 2992; 3594; 3984; 8672; 3093; 10437; 10870; 9550; 4210; 10312; 9246; 1519; 2207; 475; 3108; 2919; 1072; 4680; 80301; 27180; 11026; 9021; 7332; 5519; 2323; 79132; 5175; 10855; 29952; 1436; 4582; 64127; 6772; 6590; 4318; 715; 535; 1075; 8895; 9296; 10427; 10788; 7450; 722; 9636; 2214; 5518; 2247; …	1950	1597
Assembly of collagen fibrils and other multimeric structures	Reactome	0.000289126	0.0091436	80781; 1284; 84695; 1292; 4017; 1291; 1293; 1282; 4318; 1294; 5118	49	44
RSK activation	Reactome	0.000407306	0.0124907	6196; 6197; 5594; 27330	6	6
Signaling by Retinoic Acid	Reactome	0.000435873	0.0129736	51109; 1738; 5467; 124; 5160; 1737; 1374; 8050; 5959; 126	44	39
Salmonella infection - Homo sapiens (human)	KEGG	0.000480115	0.0138822	6348; 4843; 1783; 9475; 2316; 2317; 7454; 10552; 834; 3929; 2919; 2920; 2921; 10095; 5594	86	77
Glycerophospholipid biosynthesis	Reactome	0.000511118	0.0143681	10162; 57678; 1460; 8895; 55326; 51365; 283106; 23171; 79888; 1119; 3030; 56994; 5920; 81579; 55500; 11145; 43; 23646; 23446	131	111
Fatty acid degradation - Homo sapiens (human)	KEGG	0.000822611	0.0220276	130; 34; 1962; 224; 3030; 3033; 1374; 1376; 124; 126	44	42
Herpes simplex infection - Homo sapiens (human)	KEGG	0.000827124	0.0220276	3105; 3109; 3115; 3133; 3134; 3135; 6732; 5199; 6772; 57506; 7874; 3107; 3108; 6890; 5371; 6426; 29992; 9021; 283106; 5500; 5501; 6891; 1460; 54205	185	161
Pertussis - Homo sapiens (human)	KEGG	0.000867423	0.0225085	1072; 834; 3659; 712; 713; 715; 716; 717; 722; 6372; 5594; 3689; 4843	76	65
Transport of inorganic cations/anions and amino acids/oligopeptides	Reactome	0.000906287	0.0229291	6549; 1811; 11254; 6717; 8140; 6560; 55089; 54716; 51296; 57419; 160728; 8671; 23382; 206358; 6575; 6533	107	90
Collagen formation	Reactome	0.000956973	0.0232556	1292; 4017; 1278; 5351; 1282; 4318; 5034; 80781; 1284; 84695; 1291; 1294; 5118; 1293; 1289	94	82
ROS, RNS production in phagocytes	Reactome	0.000965153	0.0232556	4843; 9550; 9296; 1535; 4689; 10312; 535; 4688	33	29
Non-integrin membrane-ECM interactions	Reactome	0.00102323	0.0240815	8573; 6383; 3690; 3339; 2247; 375790; 9672; 3913; 3911	46	36
Allograft rejection - Homo sapiens (human)	KEGG	0.00123134	0.0276916	3105; 3107; 3108; 3109; 3115; 3133; 3134; 3135	38	30
Detoxification of Reactive Oxygen Species	Reactome	0.00123134	0.0276916	6649; 343; 54205; 493869; 1535; 4689; 4688; 5034	36	30
Leukocyte transendothelial migration - Homo sapiens (human)	KEGG	0.00134301	0.0292016	100506658; 5175; 4688; 4689; 3689; 10398; 5295; 9075; 4318; 9475; 8503; 9076; 394; 1500; 81; 1003; 1535	116	102
Collagen biosynthesis and modifying enzymes	Reactome	0.0013562	0.0292016	5351; 1284; 1292; 5118; 1293; 80781; 1291; 1282; 1294; 1278; 5034; 1289	70	60
Synthesis of PC	Reactome	0.0014014	0.0295462	283106; 79888; 1119; 43; 56994; 1460; 23446	27	24
Mitochondrial translation	Reactome	0.00158307	0.0326952	64969; 26284; 56945; 55037; 29088; 64965; 4528; 51650; 79590; 51253; 51264; 123263; 10884; 84340; 51318	95	86
Regulation of pyruvate dehydrogenase (PDH) complex	Reactome	0.00176573	0.0357385	1738; 5467; 8050; 5160; 1737	14	13
Pyruvate metabolism	Reactome	0.00182286	0.0361713	1738; 5467; 5160; 1737; 682; 8050; 25874	28	25
Hemostasis	Reactome	0.00193244	0.0375392	4843; 3689; 832; 5519; 6717; 5175; 2207; 23414; 3514; 8503; 2268; 2769; 3065; 5567; 22920; 7076; 8165; 3560; 81; 6404; 5768; 23052; 8527; 6383; 85440; 928; 7450; 9732; 6814; 7123; 7102; 9672; 5518; 30846; 5099; 10916; 9046; 308; 3779; 11311; 4067; 2316; 5594; 1072; 4680; 8140; 5295; 5919; 3659; 3563; 94121; 813; 3690; 80228; 2995; 5265; 490; 682; 3797	693	542
Phospholipid metabolism	Reactome	0.00196599	0.0375392	10162; 81579; 57678; 79888; 5783; 1460; 8895; 55326; 51365; 283106; 23171; 1119; 22908; 3030; 5295; 8503; 56994; 5920; 23646; 55500; 11145; 4952; 43; 8898; 23446	209	181
Pathogenic Escherichia coli infection - Homo sapiens (human)	KEGG	0.00206241	0.0386512	84617; 7454; 100506658; 7846; 9475; 10552; 999; 10095; 9076; 79861	55	47
Response to elevated platelet cytosolic Ca2+	Reactome	0.00220923	0.0399128	7450; 6814; 2316; 7076; 1072; 5175; 7123; 928; 81; 308; 5919; 5099; 5768; 94121; 23052; 813; 10916; 3690; 5265	138	125
Collagen chain trimerization	Reactome	0.00227162	0.0399128	80781; 1284; 1292; 1291; 1282; 1293; 1294; 1278; 1289	47	40
Non-alcoholic fatty liver disease (NAFLD) - Homo sapiens (human)	KEGG	0.00234235	0.0399128	2081; 3667; 4715; 4722; 4723; 637; 4719; 4720; 5295; 7385; 7386; 6390; 1327; 8503; 9021; 1349; 7494; 5465; 54205; 9377	151	135
Graft-versus-host disease - Homo sapiens (human)	KEGG	0.00239315	0.0399128	3105; 3107; 3108; 3109; 3115; 3133; 3134; 3135	41	33
Tryptophan metabolism - Homo sapiens (human)	KEGG	0.00239315	0.0399128	4128; 1962; 11185; 3030; 3033; 224; 4967; 1644	40	33
PPAR signaling pathway - Homo sapiens (human)	KEGG	0.00241908	0.0399128	3158; 5465; 34; 1962; 6319; 1374; 4023; 6342; 10999; 5467; 1376; 2168	72	64
Glycerophospholipid metabolism - Homo sapiens (human)	KEGG	0.00244525	0.0399128	55326; 43; 23646; 1119; 23171; 56994; 81579; 55500; 2820; 57678; 8527; 11145; 79888; 10162	95	81
Mitochondrial translation initiation	Reactome	0.00244525	0.0399128	64969; 26284; 56945; 55037; 29088; 64965; 4528; 51650; 79590; 51253; 51264; 123263; 10884; 51318	88	81
tRNA Aminoacylation	Reactome	0.00272185	0.0433304	5464; 79731; 4677; 7965; 7453; 51520; 9255; 55699; 55157	45	41
Osteoclast differentiation - Homo sapiens (human)	KEGG	0.00274026	0.0433304	6688; 10288; 4688; 4689; 3690; 6772; 7305; 2214; 5295; 4286; 353514; 11026; 8503; 9021; 1436; 8651; 5594; 1535	132	118
Abacavir transport and metabolism	Reactome	0.00285165	0.0443981	5243; 9429; 124; 2987	10	9
Huntington,s disease - Homo sapiens (human)	KEGG	0.00327168	0.0498749	515; 539; 4719; 4720; 10891; 4722; 4723; 7385; 506; 10476; 6390; 7419; 1327; 7386; 5437; 1349; 7052; 4715; 54205; 9377; 509; 498; 3065	193	168
Platelet degranulation	Reactome	0.00330199	0.0498749	7450; 2316; 7076; 1072; 5175; 7123; 928; 81; 308; 23052; 5919; 5099; 5768; 94121; 813; 10916; 3690; 5265	133	120
