# Supplementary material for: Concordance between gene expression in peripheral whole blood and colonic tissue in children with inflammatory bowel disease
Source: PLoS One. 2019 Oct 16;14(10):e0222952. doi: 10.1371/journal.pone.0222952 (PMC6795427; doi:10.1371/journal.pone.0222952)
Supplement: S2 File — (XLSX) [file pone.0222952.s004.xlsx]

## Sheet: Genes
Entrez Id	Gene Symbol	Case Over Control Fold Change	Adjusted p-value
642517	AGAP9	0.710892	5.84197e-11
4778	NFE2	1.71789	2.28305e-09
51271	UBAP1	1.38177	2.95536e-09
79623	GALNT14	1.87873	3.05937e-09
133	ADM	1.83652	3.67243e-09
5045	FURIN	1.5305	1.40483e-08
967	CD63	1.43795	2.41692e-08
4924	NUCB1	1.43911	3.35795e-08
83999	KREMEN1	2.28601	4.02737e-08
6277	S100A6	1.39398	6.80657e-08
7295	TXN	1.83906	1.76894e-07
60672	MIIP	1.2478	2.16787e-07
387036	GUSBP2	0.743363	2.24305e-07
6484	ST3GAL4	1.58871	2.65921e-07
10318	TNIP1	1.30012	3.17504e-07
2512	FTL	1.18936	3.89832e-07
8993	PGLYRP1	1.70977	4.06134e-07
4616	GADD45B	1.27292	4.12899e-07
65018	PINK1	1.51275	4.36044e-07
9021	SOCS3	1.60194	4.59169e-07
4689	NCF4	1.60333	5.0421e-07
374383	NCR3LG1	0.727517	6.20937e-07
399761	BMS1P5	0.757512	6.5401e-07
4001	LMNB1	1.54388	7.14516e-07
116369	SLC26A8	2.69602	7.24068e-07
126014	OSCAR	1.27919	8.93195e-07
8778	SIGLEC5	1.69044	1.1057e-06
51734	MSRB1	1.5543	1.25647e-06
83853	ROPN1L	1.84619	1.39384e-06
51729	WBP11	0.742898	1.49996e-06
595101	SMG1P5	0.793145	1.53543e-06
55070	DET1	0.760879	1.6712e-06
706	TSPO	1.62525	1.69595e-06
57085	AGTRAP	1.30158	1.85535e-06
777	CACNA1E	1.84935	1.87243e-06
91316	GUSBP11	0.803068	2.13202e-06
1192	CLIC1	1.3162	2.29431e-06
9050	PSTPIP2	2.03128	2.45441e-06
2319	FLOT2	1.58571	2.71924e-06
9710	KIAA0355	0.830182	2.83734e-06
10938	EHD1	1.28	2.88927e-06
4775	NFATC3	0.749846	3.15624e-06
55004	LAMTOR1	1.27918	3.17631e-06
677839	SNORA71C	1.39744	3.25636e-06
147015	DHRS13	1.46088	3.29153e-06
5226	PGD	1.63902	3.47125e-06
9214	FAIM3	0.673337	3.50578e-06
409	ARRB2	1.31309	3.86251e-06
93432	LOC93432	1.99769	3.87834e-06
23131	GPATCH8	0.83576	3.93207e-06
9500	MAGED1	0.771309	4.01348e-06
50809	HP1BP3	0.814453	4.66652e-06
81539	SLC38A1	0.650722	5.39952e-06
4043	LRPAP1	1.50027	5.93907e-06
644619	INTS4L2	0.823571	6.00312e-06
51108	METTL9	1.45753	6.6909e-06
30849	PIK3R4	0.805269	7.42032e-06
8530	CST7	2.10692	7.45298e-06
29108	PYCARD	1.36173	7.65063e-06
306	ANXA3	3.16187	8.05666e-06
4799	NFX1	0.782118	8.33472e-06
80824	DUSP16	0.786071	8.93802e-06
6280	S100A9	1.66475	9.36135e-06
51573	GDE1	1.30851	9.62675e-06
55761	TTC17	0.785402	1.00096e-05
11345	GABARAPL2	1.60587	1.01633e-05
11039	SMA4	0.751906	1.04407e-05
5382	PMS2P4	0.755154	1.08986e-05
55505	NOP10	1.44544	1.09996e-05
26301	GBGT1	1.27733	1.12184e-05
58472	SQRDL	1.40798	1.21381e-05
10521	DDX17	0.827213	1.27069e-05
9605	VPS9D1	1.31642	1.28239e-05
6483	ST3GAL2	1.30929	1.2897e-05
6430	SRSF5	0.777372	1.31917e-05
8677	STX10	1.29418	1.42919e-05
606551	UBE2MP1	1.35765	1.53445e-05
2625	GATA3	0.738238	1.53993e-05
3984	LIMK1	1.34291	1.64019e-05
7100	TLR5	2.07782	1.78321e-05
8573	CASK	0.734124	1.85664e-05
144195	SLC2A14	1.44124	1.87008e-05
5836	PYGL	1.74093	1.87382e-05
6732	SRPK1	1.67465	2.01094e-05
22887	FOXJ3	0.826819	2.09204e-05
7188	TRAF5	0.70633	2.09427e-05
6480	ST6GAL1	0.737796	2.259e-05
79961	DENND2D	0.728786	2.3739e-05
3985	LIMK2	1.62935	2.49816e-05
6283	S100A12	2.95731	2.84693e-05
6515	SLC2A3	1.61266	2.90842e-05
84034	EMILIN2	1.43943	2.93778e-05
10567	RABAC1	1.27533	3.07786e-05
657	BMPR1A	0.717188	3.32411e-05
2783	GNB2	1.3267	3.39952e-05
10423	CDIPT	1.282	3.48183e-05
1824	DSC2	1.8962	3.49331e-05
60675	PROK2	1.73656	3.73233e-05
11278	KLF12	0.63785	3.83594e-05
9759	HDAC4	1.25783	3.9303e-05
2495	FTH1	1.17311	3.96261e-05
51312	SLC25A37	1.42419	4.03913e-05
54737	MPHOSPH8	0.808473	4.11922e-05
441263	DTX2P1-UPK3BP1-PMS2P11	0.807081	4.27857e-05
23313	KIAA0930	1.28712	4.34303e-05
3068	HDGF	1.46502	4.60398e-05
6604	SMARCD3	1.24475	4.6166e-05
55851	PSENEN	1.256	4.71175e-05
8968	HIST1H3F	1.39446	4.81206e-05
8291	DYSF	1.97558	4.89576e-05
11238	CA5B	0.707817	4.94099e-05
25798	BRI3	1.22984	4.97553e-05
23078	VWA8	0.765458	5.03719e-05
80148	PQLC1	1.53783	5.16986e-05
3566	IL4R	1.61041	5.30616e-05
415116	PIM3	1.23749	5.39546e-05
23049	SMG1	0.814346	5.43854e-05
353514	LILRA5	2.1247	5.53049e-05
4820	NKTR	0.75031	5.57121e-05
3575	IL7R	0.556124	5.61096e-05
27180	SIGLEC9	1.51234	5.91002e-05
23229	ARHGEF9	0.81827	5.98406e-05
283991	UBALD2	1.27191	6.07711e-05
64218	SEMA4A	1.4641	6.08709e-05
22828	SCAF8	0.855614	6.18131e-05
6710	SPTB	1.6636	6.24265e-05
140739	UBE2F	1.32881	6.27834e-05
51706	CYB5R1	1.25579	6.40537e-05
5008	OSM	1.57687	6.42565e-05
3101	HK3	1.87488	6.73943e-05
57104	PNPLA2	1.441	6.79196e-05
8473	OGT	0.806518	6.80068e-05
4097	MAFG	1.22527	6.82083e-05
249	ALPL	2.30823	6.87714e-05
2992	GYG1	2.34125	7.03385e-05
472	ATM	0.680185	7.33359e-05
6583	SLC22A4	1.61335	7.37763e-05
10555	AGPAT2	1.18928	7.39889e-05
643246	MAP1LC3B2	1.24393	7.4705e-05
10981	RAB32	1.31314	7.48326e-05
10226	PLIN3	1.4931	7.59928e-05
6888	TALDO1	1.333	7.88122e-05
55954	ZMAT5	1.17548	8.02162e-05
4863	NPAT	0.702104	8.08862e-05
2242	FES	1.35245	8.25178e-05
23318	ZCCHC11	0.735408	8.29361e-05
129642	MBOAT2	1.55217	9.05534e-05
54847	SIDT1	0.730278	9.14866e-05
6813	STXBP2	1.30532	9.21527e-05
90338	ZNF160	0.82659	9.57869e-05
730092	RRN3P1	0.735242	9.64233e-05
23176	SEPT8	0.862432	9.67585e-05
10211	FLOT1	1.51987	9.7231e-05
11344	TWF2	1.23955	9.80887e-05
683	BST1	1.43437	9.84815e-05
89894	TMEM116	0.732184	9.90061e-05
91056	AP5B1	1.43491	0.000100831
10090	UST	0.795248	0.000107309
199675	MCEMP1	2.59813	0.000107411
256471	MFSD8	0.74379	0.000107582
4063	LY9	0.731277	0.000111065
22955	SCMH1	0.781387	0.000113757
6599	SMARCC1	0.832222	0.000114424
1845	DUSP3	1.33512	0.000119454
30061	SLC40A1	1.44489	0.000123611
7305	TYROBP	1.28653	0.000126891
11123	RCAN3	0.756812	0.000127466
257468	MEIS3P2	1.17548	0.000134928
5209	PFKFB3	2.22613	0.000138963
4213	MEIS3P1	1.21981	0.000141571
3097	HIVEP2	0.778332	0.000141571
966	CD59	1.50033	0.000143448
4088	SMAD3	0.782743	0.000143905
3192	HNRNPU	0.829421	0.000145467
10095	ARPC1B	1.27949	0.000149652
64743	WDR13	1.22148	0.000152451
8724	SNX3	1.40834	0.000152667
27042	DIEXF	0.813144	0.000155773
10000	AKT3	0.718433	0.000160336
23248	RPRD2	0.803501	0.000160863
55729	ATF7IP	0.812249	0.00016371
64864	RFX7	0.759958	0.000180726
916	CD3E	0.669641	0.000187148
55619	DOCK10	0.710069	0.000189548
5355	PLP2	1.37024	0.000193059
1379	CR1L	1.6235	0.000197551
6908	TBP	0.835022	0.000203383
9454	HOMER3	1.26728	0.000208964
79660	PPP1R3B	1.42555	0.00021214
23338	JADE2	0.827268	0.000214765
3310	HSPA6	1.48246	0.000214966
2529	FUT7	1.34202	0.00021879
57488	ESYT2	0.80672	0.000221942
66002	CYP4F12	1.3804	0.000225299
80169	CTC1	0.797041	0.000226485
92799	SHKBP1	1.40184	0.000226838
7536	SF1	0.86767	0.000229176
1032	CDKN2D	1.2986	0.000229951
56888	KCMF1	1.14383	0.000234549
643008	SMIM5	1.34436	0.000252117
10819	OR7E14P	0.758691	0.000263628
57466	SCAF4	0.800859	0.000264929
83862	TMEM120A	1.27263	0.000266844
54870	QRICH1	0.821928	0.000271095
1175	AP2S1	1.24086	0.000272125
439	ASNA1	1.16506	0.000273993
55969	C20orf24	1.24	0.000274196
10125	RASGRP1	0.711236	0.000282657
5087	PBX1	1.39203	0.000282995
2114	ETS2	1.36084	0.000292737
253959	RALGAPA1	0.723465	0.000296041
1385	CREB1	0.814668	0.000305215
5073	PARN	0.832027	0.000309724
3684	ITGAM	1.64237	0.000316371
10409	BASP1	1.54911	0.000325956
30	ACAA1	1.27141	0.000330792
58484	NLRC4	1.86892	0.000331506
4649	MYO9A	0.770611	0.000344815
2040	STOM	1.42297	0.000349119
490	ATP2B1	0.763647	0.000349863
10184	LHFPL2	1.38837	0.000350963
5380	PMS2L2	0.78075	0.000351627
2887	GRB10	1.58301	0.000358282
23564	DDAH2	1.32795	0.000361946
79930	DOK3	1.28619	0.0003657
399665	FAM102A	0.749907	0.000367248
64757	MARC1	1.56412	0.00036753
57136	APMAP	1.71614	0.000371745
11011	TLK2	0.850118	0.000374012
55571	CNOT11	0.802737	0.000376954
3241	HPCAL1	1.27342	0.000379889
10904	BLCAP	0.905138	0.000384061
84255	SLC37A3	1.86136	0.00038642
10644	IGF2BP2	1.79491	0.000389119
9840	TESPA1	0.65733	0.000389807
57728	WDR19	0.789302	0.000397681
6627	SNRPA1	0.693902	0.000415148
1522	CTSZ	1.30605	0.000415415
51043	ZBTB7B	1.23657	0.000419012
81556	VWA9	0.790035	0.000430336
83706	FERMT3	1.34405	0.000431422
25914	RTTN	0.780428	0.00043214
84967	LSM10	1.27114	0.000442463
1647	GADD45A	1.50357	0.000451737
254428	SLC41A1	0.866312	0.000493371
5978	REST	0.852852	0.000494042
51669	SARAF	0.822533	0.000505531
11231	SEC63	0.794095	0.000516431
10437	IFI30	1.30069	0.000517393
9446	GSTO1	1.20518	0.000519751
57541	ZNF398	0.84621	0.000523775
9987	HNRNPDL	0.78455	0.000525681
4835	NQO2	1.71026	0.000538097
29774	POM121L9P	1.275	0.000541128
11215	AKAP11	0.737689	0.000543065
374907	B3GNT8	1.22682	0.000543857
9659	PDE4DIP	0.808036	0.000547446
10542	LAMTOR5	1.21431	0.000550898
4601	MXI1	1.49441	0.000562653
84329	HVCN1	0.785612	0.00056576
2043	EPHA4	0.763781	0.000568934
2629	GBA	1.38016	0.000569782
2534	FYN	0.752998	0.000584191
23178	PASK	0.816905	0.000584559
5236	PGM1	1.30263	0.000597458
10250	SRRM1	0.840219	0.000608689
27340	UTP20	0.792725	0.000608992
847	CAT	1.45631	0.000610069
6279	S100A8	1.98967	0.000624291
9581	PREPL	0.709447	0.000644058
23523	CABIN1	0.851134	0.000644354
123920	CMTM3	1.19107	0.000655642
85021	REPS1	0.793855	0.000657702
26985	AP3M1	0.836418	0.000685968
997	CDC34	1.6366	0.000692673
5977	DPF2	0.822141	0.000693113
10287	RGS19	1.17168	0.000705734
84803	AGPAT9	1.53606	0.000724106
3376	IARS	0.765955	0.000739811
55795	PCID2	0.785671	0.000746095
54800	KLHL24	0.802433	0.000747777
346288	SEPT14	1.15688	0.000748329
84674	CARD6	1.4922	0.000758682
7174	TPP2	0.71893	0.000768649
84897	TBRG1	0.837129	0.000771894
84649	DGAT2	1.3641	0.000776077
2907	GRINA	1.37429	0.000777963
79772	MCTP1	1.35921	0.000810715
406890	MIRLET7G	0.803968	0.000821835
875	CBS	1.18939	0.000852331
10383	TUBB4B	1.29727	0.000861305
2498	FTH1P3	1.29956	0.00086216
3055	HCK	1.38228	0.000866758
219445	OR7E5P	0.757471	0.000907245
115330	GPR146	1.87338	0.000911404
22848	AAK1	0.748455	0.000911645
84418	CYSTM1	1.64964	0.000922361
54497	HEATR5B	0.817661	0.000940576
10892	MALT1	0.730333	0.000956353
55127	HEATR1	0.746495	0.000963853
79134	TMEM185B	1.27646	0.000979371
7378	UPP1	1.34564	0.000989276
23164	MPRIP	0.800226	0.00100141
81931	ZNF93	0.779257	0.00100287
220929	ZNF438	1.56964	0.00102733
55749	CCAR1	0.80546	0.00103451
2113	ETS1	0.718262	0.00104582
23635	SSBP2	0.780106	0.00105802
100505549	LOC100505549	0.782901	0.00109728
4354	MPP1	1.47554	0.00110307
55339	WDR33	0.827764	0.0011144
348378	FAM159A	0.836044	0.00111859
51279	C1RL	1.37131	0.00111969
54472	TOLLIP	1.18887	0.00113495
5533	PPP3CC	0.711954	0.00116127
10628	TXNIP	0.855482	0.00118352
51635	DHRS7	1.25854	0.00118659
6158	RPL28	0.814462	0.00119917
1241	LTB4R	1.36446	0.00120149
10915	TCERG1	0.780784	0.00120417
57419	SLC24A3	1.34912	0.0012063
114836	SLAMF6	0.667301	0.00120801
57448	BIRC6	0.81388	0.00122606
83463	MXD3	1.16322	0.00123181
64062	RBM26	0.79228	0.00125558
23394	ADNP	0.810401	0.00126429
7504	XK	1.67837	0.00127316
79600	TCTN1	0.826236	0.00127614
53917	RAB24	1.33968	0.00129442
3772	KCNJ15	1.67177	0.00129657
11022	TDRKH	0.840048	0.00130398
1052	CEBPD	1.26017	0.00130442
4548	MTR	0.798083	0.0013071
212	ALAS2	1.77572	0.00134101
54947	LPCAT2	1.44575	0.00136021
27436	EML4	0.795996	0.00136316
5734	PTGER4	0.841176	0.00137224
55000	TUG1	0.746585	0.00137487
11320	MGAT4A	0.663943	0.00137513
79958	DENND1C	0.857114	0.00137588
682	BSG	1.52523	0.00138466
83719	YPEL3	1.22608	0.00138602
267	AMFR	1.3529	0.00140724
140849	LINC00266-1	1.62696	0.00140958
25797	QPCT	1.58465	0.00142302
54876	DCAF16	0.768813	0.00142398
432369	ATP5EP2	1.51596	0.00145212
9631	NUP155	0.788409	0.00146531
7259	TSPYL1	0.84745	0.00147775
9447	AIM2	1.97229	0.0015095
100130581	LINC00910	0.833481	0.0015128
4012	LNPEP	0.753362	0.00151542
79026	AHNAK	0.786055	0.00152303
1112	FOXN3	0.852493	0.00152898
5924	RASGRF2	0.727913	0.00154371
125488	TTC39C	0.757822	0.00155363
8446	DUSP11	0.80512	0.00155935
6575	SLC20A2	0.877326	0.00156682
987	LRBA	0.771261	0.00157211
57168	ASPHD2	1.2666	0.00159455
8732	RNGTT	0.801225	0.00162708
977	CD151	1.37249	0.00163188
84916	CIRH1A	0.809672	0.00163841
7030	TFE3	1.27192	0.00164582
7799	PRDM2	0.857713	0.00164771
6651	SON	0.850799	0.00165164
81932	HDHD3	0.871084	0.00165248
117145	THEM4	0.758436	0.00170191
285696	LOC285696	1.43991	0.00174411
57659	ZBTB4	0.853917	0.00176074
10855	HPSE	1.43751	0.00180058
259215	LY6G6F	1.23769	0.00180885
182	JAG1	1.19681	0.00182106
2936	GSR	1.18809	0.00183891
116844	LRG1	1.3799	0.00187102
26207	PITPNC1	0.80662	0.00187238
165631	PARP15	0.707021	0.00189866
246175	CNOT6L	0.72841	0.00192812
79650	USB1	1.24639	0.00193667
55884	WSB2	1.3072	0.00198899
26499	PLEK2	1.73417	0.00199961
284417	TMEM150B	1.22674	0.00203591
54757	FAM20A	1.27439	0.00206219
57062	DDX24	0.817139	0.00207359
57192	MCOLN1	1.32345	0.0020764
7756	ZNF207	0.847215	0.00210394
27241	BBS9	0.769646	0.00211338
3797	KIF3C	1.24907	0.00211784
2207	FCER1G	1.41151	0.00212647
4318	MMP9	2.79124	0.00215801
23122	CLASP2	0.808983	0.00218977
401281	FLJ27255	1.32556	0.00224711
5476	CTSA	1.34634	0.0022523
25824	PRDX5	1.26536	0.00225486
26020	LRP10	1.32662	0.00226183
128869	PIGU	0.802708	0.00226634
51024	FIS1	1.23892	0.00226979
55296	TBC1D19	0.701941	0.00229139
57692	MAGEE1	0.858577	0.00233594
25875	LETMD1	0.826076	0.00234893
112574	SNX18	1.25416	0.00238738
7782	SLC30A4	0.838244	0.00238971
285521	COX18	0.813874	0.00240144
4609	MYC	0.756526	0.00241439
6873	TAF2	0.798039	0.00248163
23157	SEPT6	0.780631	0.00256132
514	ATP5E	1.35212	0.00258391
128646	SIRPD	1.39941	0.00259887
57655	GRAMD1A	1.23122	0.00260532
10243	GPHN	0.842405	0.00261538
152007	GLIPR2	1.27517	0.00262755
9489	PGS1	1.36891	0.00270747
4144	MAT2A	0.821516	0.00271455
2026	ENO2	0.837587	0.00276098
6832	SUPV3L1	0.812762	0.00277162
54906	FAM208B	0.78697	0.00279607
133308	SLC9B2	0.819005	0.00281711
55756	INTS9	0.828504	0.00283488
1340	COX6B1	1.18073	0.00283957
9282	MED14	0.817452	0.00287661
10745	PHTF1	1.50117	0.00288898
921	CD5	0.776584	0.00289861
11158	RABL2B	0.856943	0.00300147
1378	CR1	1.78078	0.00300797
117143	TADA1	0.813136	0.0030359
5108	PCM1	0.778446	0.00304024
55647	RAB20	1.25932	0.00304483
23360	FNBP4	0.816165	0.00306536
132	ADK	0.757086	0.00312193
2153	F5	1.9474	0.00315095
10821	OR7E12P	0.76083	0.00317651
91523	PCED1B	0.757709	0.00320372
146225	CMTM2	1.35506	0.00324569
55798	METTL2B	0.825294	0.00325102
9468	PCYT1B	1.2759	0.00329378
79065	ATG9A	1.19938	0.00333951
23259	DDHD2	0.778099	0.00334912
27072	VPS41	0.817408	0.00335553
79137	FAM134A	1.19141	0.00336701
64708	COPS7B	0.867232	0.00337401
29097	CNIH4	1.34246	0.00340341
1994	ELAVL1	0.839952	0.00342067
7048	TGFBR2	0.851976	0.00346349
84450	ZNF512	0.794464	0.00354313
90799	CEP95	0.767456	0.00354839
5151	PDE8A	0.838223	0.00356486
168455	CCDC71L	1.18297	0.00367289
84232	MAF1	1.463	0.00370138
11240	PADI2	1.68033	0.00370181
5580	PRKCD	1.32514	0.00371101
1475	CSTA	1.3215	0.00372535
23165	NUP205	0.789968	0.00377321
80218	NAA50	0.826585	0.00379752
1911	PHC1	0.830142	0.00386091
56204	FAM214A	0.744977	0.00390233
10152	ABI2	0.833555	0.00391496
55770	EXOC2	0.807849	0.00392231
7264	TSTA3	2.33498	0.00395609
6275	S100A4	1.22664	0.00401961
211	ALAS1	1.23137	0.0040396
133746	JMY	0.782851	0.00405199
23279	NUP160	0.818435	0.00405837
23484	LEPROTL1	0.740153	0.00408869
317649	EIF4E3	1.28008	0.00409645
23358	USP24	0.809922	0.00412258
376940	ZC3H6	0.78181	0.00417494
126003	TRAPPC5	1.22914	0.00419108
100286979	ANAPC1P1	0.762025	0.00420695
9100	USP10	0.814646	0.00421975
55239	OGFOD1	0.806435	0.00426986
7027	TFDP1	1.53219	0.00427825
4686	NCBP1	0.764517	0.0043
58517	RBM25	0.828097	0.00432928
284371	ZNF841	0.687499	0.00434355
4753	NELL2	0.654577	0.00437218
115352	FCRL3	0.697146	0.0044227
11184	MAP4K1	0.803907	0.00442357
22928	SEPHS2	1.16533	0.00451875
2204	FCAR	1.7534	0.00452527
90522	YIF1B	1.14572	0.00460136
6923	TCEB2	1.36552	0.00466211
2766	GMPR	1.9332	0.00471321
23473	CAPN7	0.715128	0.00473718
9440	MED17	0.824923	0.00487501
80777	CYB5B	0.791573	0.00488152
6421	SFPQ	0.825502	0.00488669
3738	KCNA3	0.701643	0.00489133
9988	DMTF1	0.801824	0.00497738
25942	SIN3A	0.844055	0.0050008
83547	RILP	1.33969	0.00517925
55102	ATG2B	0.835823	0.00518956
64172	OSGEPL1	0.752462	0.00524243
6256	RXRA	1.23454	0.00524337
7840	ALMS1	0.784284	0.00526226
6455	SH3GL1	1.21787	0.00527848
1662	DDX10	0.763233	0.00531512
51752	ERAP1	0.790441	0.00533569
8631	SKAP1	0.72241	0.00534918
10422	UBAC1	1.2792	0.00535353
116362	RBP7	1.32277	0.00536257
51460	SFMBT1	0.821845	0.00540747
4306	NR3C2	0.763555	0.00542091
9497	SLC4A7	0.679908	0.00547758
54762	GRAMD1C	0.538489	0.00553234
10527	IPO7	0.767326	0.00554376
339044	PKD1P1	0.802872	0.00564984
11276	SYNRG	0.822133	0.00576276
8772	FADD	1.27288	0.00606636
79603	CERS4	1.15738	0.00610485
3042	HBM	1.67949	0.00613002
23180	RFTN1	0.835581	0.00614067
9841	ZBTB24	0.804844	0.00614392
402483	LINC01000	1.43023	0.00615003
80012	PHC3	0.821339	0.00618773
124460	SNX20	1.21114	0.00620191
57185	NIPAL3	0.797893	0.00621212
23348	DOCK9	0.766955	0.0063447
79979	TRMT2B	0.851712	0.00636608
10434	LYPLA1	1.21341	0.00641669
961	CD47	0.724835	0.006438
3691	ITGB4	1.16671	0.00651295
84186	ZCCHC7	0.775662	0.00656049
24149	ZNF318	0.827741	0.00656739
3702	ITK	0.68729	0.00659209
54901	CDKAL1	0.789955	0.00662245
145567	TTC7B	1.2621	0.00667625
9921	RNF10	1.41357	0.00693037
9334	B4GALT5	1.43712	0.00695188
55715	DOK4	1.22849	0.0069542
11316	COPE	1.18301	0.00710195
8899	PRPF4B	0.765761	0.00712667
10289	EIF1B	1.3795	0.00712974
54980	C2orf42	0.850028	0.00715198
10444	ZER1	1.35848	0.0071683
3983	ABLIM1	0.768303	0.0072273
81034	SLC25A32	0.761738	0.00723371
286205	SCAI	0.749886	0.00727861
23401	FRAT2	1.33024	0.0073082
9397	NMT2	0.776116	0.00739578
6521	SLC4A1	1.74946	0.00750068
55291	PPP6R3	0.86753	0.0075224
57521	RPTOR	0.830885	0.00775251
5588	PRKCQ	0.742952	0.00779728
26986	PABPC1	0.858307	0.0078633
3460	IFNGR2	1.25415	0.00800846
10081	PDCD7	0.881599	0.0080308
23609	MKRN2	0.8939	0.00805793
10043	TOM1	1.19855	0.00806849
545	ATR	0.742475	0.00807834
10011	SRA1	1.23311	0.00808711
9044	BTAF1	0.79418	0.00820994
2185	PTK2B	1.20657	0.00825837
1102	RCBTB2	1.25052	0.00828834
6894	TARBP1	0.761786	0.00834231
64376	IKZF5	0.756256	0.00840317
7039	TGFA	1.43476	0.00847949
22806	IKZF3	0.76208	0.00863173
8804	CREG1	1.42225	0.00864673
5899	RALB	1.40989	0.00871514
257218	SHPRH	0.751242	0.00872127
10367	MICU1	1.24714	0.00888332
8621	CDK13	0.876941	0.00889958
23411	SIRT1	0.848488	0.00895654
84928	TMEM209	0.782262	0.0090174
4194	MDM4	0.856805	0.00902135
160	AP2A1	1.37852	0.00919501
29844	TFPT	1.16132	0.00922668
8754	ADAM9	1.47911	0.00928268
79868	ALG13	0.79347	0.00946483
157247	MGC27345	0.833773	0.00948175
92285	ZNF585B	0.791067	0.00948799
7086	TKT	1.28545	0.00950296
23306	TMEM194A	0.755589	0.00954856
84316	NAA38	1.11073	0.00956602
9873	FCHSD2	0.8417	0.0096996
999	CDH1	1.21774	0.00975931
338440	ANO9	0.840078	0.00989353
56935	SMCO4	1.36303	0.00992511
1535	CYBA	1.30133	0.00996808
128611	ZNF831	0.820829	0.00997881
23657	SLC7A11	1.35334	0.0100126
23451	SF3B1	0.798387	0.0100238
2329	FMO4	0.820275	0.010029
3603	IL16	0.895785	0.0101011
121551	BTBD11	0.829869	0.0102921
115098	CCDC124	1.16984	0.0103947
11275	KLHL2	1.59339	0.0106833
23155	CLCC1	0.79664	0.0107874
9114	ATP6V0D1	1.30153	0.0108111
79084	WDR77	0.839405	0.0108316
6938	TCF12	0.823248	0.0108828
8576	STK16	1.21728	0.010927
91746	YTHDC1	0.814001	0.0109276
57189	KIAA1147	0.789546	0.0110087
165140	OXER1	1.24263	0.011249
23335	WDR7	0.838531	0.0113316
126231	ZNF573	0.747669	0.0113623
940	CD28	0.675289	0.0114166
6671	SP4	0.783001	0.0114363
29102	DROSHA	0.7994	0.0114854
23582	CCNDBP1	1.23496	0.0118304
4076	CAPRIN1	0.871073	0.0118778
54680	ZNHIT6	0.732703	0.0119035
57620	STIM2	0.843113	0.0119355
7111	TMOD1	1.74334	0.0120625
27243	CHMP2A	1.27432	0.0122037
128989	TANGO2	1.37329	0.0122465
55062	WIPI1	1.33204	0.0123096
100507399	HCG8	0.775247	0.0123153
85329	LGALS12	1.48842	0.0123512
5431	POLR2B	0.811947	0.0124013
57690	TNRC6C	0.835774	0.0124625
51257	MARCH2	1.33337	0.0125042
8434	RECK	0.867596	0.0128088
5887	RAD23B	1.16604	0.0128553
3098	HK1	1.33791	0.0128712
89781	HPS4	0.845999	0.0129286
10863	ADAM28	0.728562	0.013177
91661	ZNF765	0.867979	0.0131821
79796	ALG9	0.817399	0.0132723
8898	MTMR2	0.788101	0.0133334
6398	SECTM1	1.44428	0.0136745
23041	MON2	0.857233	0.0136996
10163	WASF2	1.21135	0.0139485
669	BPGM	1.70253	0.0139974
51520	LARS	0.790624	0.0141945
3732	CD82	1.31575	0.0142753
80851	SH3BP5L	1.20791	0.0143357
222484	LNX2	0.836427	0.0144739
7798	LUZP1	0.882314	0.0146141
444	ASPH	1.32601	0.0146515
79415	C17orf62	1.18336	0.0147177
8676	STX11	1.36906	0.0147716
253558	LCLAT1	0.766894	0.0149715
7083	TK1	1.2176	0.0149915
54462	CCSER2	0.759404	0.0150356
11052	CPSF6	0.816692	0.0151535
7514	XPO1	0.71498	0.0153222
57587	CFAP97	0.73355	0.0153699
1236	CCR7	0.700248	0.015416
50865	HEBP1	1.5923	0.0154213
55904	KMT2E	0.843145	0.015467
5727	PTCH1	0.767071	0.0156308
90407	TMEM41A	0.858836	0.0156544
23536	ADAT1	0.832095	0.0159722
84816	RTN4IP1	0.801892	0.0160633
80739	C6orf25	1.38521	0.0161439
285527	FRYL	0.846574	0.016178
388558	ZNF808	0.734383	0.0162359
337867	UBAC2	0.900664	0.0162504
55266	TMEM19	0.803113	0.0163109
1901	S1PR1	0.783372	0.016348
79887	PLBD1	1.40468	0.0164319
100132948	FAM27C	1.19364	0.0165539
80155	NAA15	0.704172	0.0165805
445347	TARP	0.550144	0.0167197
6426	SRSF1	0.825312	0.0167481
6293	VPS52	0.848074	0.0168555
22847	ZNF507	0.731093	0.0169434
9540	TP53I3	1.21068	0.0169448
222487	GPR97	1.64128	0.0169697
27090	ST6GALNAC4	1.41253	0.0170436
7322	UBE2D2	0.837007	0.0171092
868	CBLB	0.702087	0.0171301
284207	METRNL	1.2556	0.0171325
388931	MFSD2B	1.33322	0.0172477
79168	LILRA6	1.3153	0.0172505
23369	PUM2	0.860237	0.0173874
54432	YIPF1	1.26087	0.0174827
55122	AKIRIN2	1.25772	0.0175307
5631	PRPS1	0.7958	0.0176232
55769	ZNF83	0.68174	0.0176289
30832	ZNF354C	0.870047	0.0176676
4841	NONO	0.851807	0.0177693
6856	SYPL1	0.755563	0.0179642
5379	PMS2P1	0.797016	0.0182577
1329	COX5B	1.2944	0.018364
54439	RBM27	0.835931	0.0183727
57148	RALGAPB	0.873022	0.0183739
116151	FAM210B	1.40154	0.0185016
266747	RGL4	1.18151	0.018647
406930	MIR138-2	1.199	0.0188009
290	ANPEP	1.50748	0.0188032
27018	NGFRAP1	1.28359	0.0189984
837	CASP4	1.32319	0.0191576
7706	TRIM25	1.38729	0.0191741
5595	MAPK3	1.23385	0.0192717
5886	RAD23A	1.41209	0.0193533
1509	CTSD	1.23268	0.0193944
55002	TMCO3	1.31052	0.0193975
3676	ITGA4	0.720313	0.0194699
10636	RGS14	1.1865	0.0194722
5605	MAP2K2	1.27893	0.0195403
26260	FBXO25	0.846123	0.0195922
2180	ACSL1	1.56451	0.0197418
7421	VDR	1.25975	0.0198936
6304	SATB1	0.786602	0.019973
11031	RAB31	1.37968	0.0200686
8821	INPP4B	0.709013	0.0200704
959	CD40LG	0.677565	0.0202093
642533	LOC642533	0.778154	0.0202256
476	ATP1A1	0.824463	0.0202378
26137	ZBTB20	0.802853	0.0204629
54881	TEX10	0.779894	0.0207257
664709	HNRNPA1P10	0.785335	0.0208704
9135	RABEP1	0.814352	0.0209791
171425	CLYBL	0.862114	0.021105
11043	MID2	0.805304	0.0211136
8352	HIST1H3C	1.19065	0.0212056
55787	TXLNG	0.82208	0.0212068
23173	METAP1	0.808328	0.0212414
259290	TAS2R31	0.657059	0.0213263
9786	KIAA0586	0.782197	0.02136
79048	SECISBP2	0.845311	0.0213982
29126	CD274	2.32296	0.0214501
57695	USP37	0.832937	0.0214921
94097	SFXN5	1.25058	0.0216942
54187	NANS	1.18324	0.0221518
130916	MTERF4	0.79069	0.0222145
9725	TMEM63A	0.79393	0.0222492
221	ALDH3B1	1.15881	0.022298
2597	GAPDH	1.21621	0.0223268
168544	ZNF467	1.27869	0.0226433
353345	GPR141	1.75804	0.0226476
26009	ZZZ3	0.742374	0.0227435
55741	EDEM2	1.20169	0.0227839
4695	NDUFA2	1.22618	0.0235833
8825	LIN7A	1.39547	0.0236061
80205	CHD9	0.817255	0.0236393
27031	NPHP3	0.812979	0.0236495
283377	SPRYD4	0.865491	0.0236747
2710	GK	1.50024	0.0236955
83860	TAF3	0.883039	0.0239474
79073	TMEM109	0.830774	0.0240761
9895	TECPR2	1.42143	0.0241004
100132099	LOC100132099	0.788279	0.0243733
9747	FAM115A	0.84778	0.0244144
84527	ZNF559	0.789597	0.0244216
3087	HHEX	1.24238	0.0244864
3178	HNRNPA1	0.778331	0.0246531
55634	KRBOX4	0.814435	0.0251457
22934	RPIA	1.41127	0.0252392
2188	FANCF	0.724757	0.0252404
399818	METTL10	0.768047	0.0253049
54498	SMOX	1.42744	0.0253946
55667	DENND4C	0.784314	0.0254573
11196	SEC23IP	0.851605	0.0256504
84911	ZNF382	0.730931	0.0258596
374354	NHLRC2	0.748679	0.0259496
22849	CPEB3	1.1946	0.0261015
340481	ZDHHC21	0.682141	0.026627
51176	LEF1	0.717289	0.0272323
3099	HK2	1.42301	0.0275933
51524	TMEM138	0.858366	0.027729
8518	IKBKAP	0.820237	0.0277566
93643	TJAP1	0.879609	0.0278407
85315	PAQR8	0.820577	0.0282114
55814	BDP1	0.790324	0.028295
9595	CYTIP	0.85758	0.0282964
23064	SETX	0.813947	0.0283636
823	CAPN1	1.21453	0.0283837
23469	PHF3	0.795335	0.0284824
10245	TIMM17B	1.13083	0.0286913
9857	CEP350	0.870863	0.0287069
139596	UPRT	0.833651	0.0288412
8578	SCARF1	1.22819	0.0290501
205564	SENP5	0.82532	0.0294463
285848	PNPLA1	1.28203	0.0295402
10884	MRPS30	0.784868	0.0295623
4758	NEU1	1.22086	0.0296402
1727	CYB5R3	1.24363	0.0296758
23522	KAT6B	0.813292	0.0297077
2987	GUK1	1.42765	0.0300579
10538	BATF	1.19007	0.0301629
152485	ZNF827	0.851911	0.0303163
2258	FGF13	1.24392	0.0303274
59342	SCPEP1	1.27034	0.0306348
1051	CEBPB	1.2376	0.0307246
56650	CLDND1	0.726009	0.0307539
51759	C9orf78	1.6131	0.0309896
57404	CYP20A1	0.821736	0.0312421
221294	NT5DC1	0.799187	0.0317569
79731	NARS2	0.807861	0.0318887
5315	PKM	1.24252	0.0318935
202181	LOC202181	0.830087	0.0320189
433	ASGR2	1.17722	0.0321879
6510	SLC1A5	1.51647	0.0322515
55705	IPO9	0.831184	0.0322606
10908	PNPLA6	1.25961	0.0323416
92291	CAPN13	1.15106	0.0324667
10653	SPINT2	1.13464	0.0325068
2850	GPR27	1.15189	0.0330353
2769	GNA15	1.18863	0.0330486
51663	ZFR	0.851167	0.0333368
7185	TRAF1	0.813429	0.0335169
914	CD2	0.6763	0.0337006
387357	THEMIS	0.651479	0.0339622
54935	DUSP23	1.17462	0.0343399
55167	MSL2	0.870031	0.0343599
80325	ABTB1	1.29491	0.0344525
5042	PABPC3	0.824884	0.0346486
84864	MINA	0.829408	0.0351821
822	CAPG	1.25409	0.0354431
199777	ZNF626	0.713847	0.0354475
123036	TC2N	0.554611	0.0355598
84270	C9orf89	1.23423	0.0358319
4149	MAX	1.18347	0.035998
139818	DOCK11	0.83076	0.036109
3726	JUNB	1.23282	0.0361687
2870	GRK6	1.18641	0.0361775
10155	TRIM28	0.880092	0.036342
55183	RIF1	0.720358	0.0364766
132160	PPM1M	1.24186	0.0364922
7294	TXK	0.702905	0.0365503
8880	FUBP1	0.797168	0.0367594
83982	IFI27L2	1.13953	0.036812
51218	GLRX5	1.3452	0.0368405
1739	DLG1	0.755357	0.0370982
23095	KIF1B	1.54515	0.0375298
440093	H3F3C	1.39492	0.0376325
160851	DGKH	0.821262	0.0377641
55831	EMC3	1.26431	0.0379725
56252	YLPM1	0.812146	0.0386142
389538	MGC72080	0.855737	0.0386871
23327	NEDD4L	1.31096	0.0393857
221078	NSUN6	0.691341	0.03967
378938	MALAT1	0.842154	0.0397969
994	CDC25B	0.771905	0.0398108
79027	ZNF655	0.868373	0.0398666
7757	ZNF208	0.779667	0.0400699
344887	LOC344887	1.25492	0.0404344
79659	DYNC2H1	0.90787	0.0404837
5699	PSMB10	1.30369	0.0409005
1050	CEBPA	1.21961	0.040985
5608	MAP2K6	1.38277	0.0410242
1890	TYMP	1.34868	0.0411129
64756	ATPAF1	0.87216	0.0411504
83759	RBM4B	0.883154	0.0413297
9993	DGCR2	1.21636	0.0416694
8481	OFD1	0.782334	0.0417519
6558	SLC12A2	0.781678	0.0421199
3326	HSP90AB1	0.80779	0.0421279
10490	VTI1B	1.28803	0.0423764
93627	TBCK	0.732158	0.0428928
26003	GORASP2	0.841786	0.0430164
54617	INO80	0.877233	0.0430751
6595	SMARCA2	0.864012	0.0434966
6513	SLC2A1	1.31693	0.043579
26098	EDRF1	0.868682	0.0439976
7920	ABHD16A	1.23808	0.044064
572	BAD	1.17802	0.0441126
11059	WWP1	0.741217	0.0446689
80742	PRR3	0.886745	0.0447581
30851	TAX1BP3	1.23113	0.0449469
90806	ANGEL2	0.768652	0.0451036
348995	NUP43	0.754432	0.0451449
222389	BEND7	1.21574	0.0454665
403313	PPAPDC2	0.826133	0.0457089
286530	P2RY8	0.834495	0.0459178
2058	EPRS	0.77876	0.0459259
2744	GLS	0.729434	0.04598
4055	LTBR	1.15837	0.0462601
9524	TECR	0.845591	0.046262
4297	KMT2A	0.829697	0.0464379
144577	C12orf66	0.853912	0.0466332
55466	DNAJA4	1.29078	0.0468471
80127	CCDC176	1.37435	0.0469665
54902	TTC19	0.824448	0.0471387
6815	STYX	0.72416	0.0471394
9816	URB2	0.850091	0.0471867
9675	TTI1	0.865589	0.0473918
9851	KIAA0753	0.857115	0.0475116
27166	PRELID1	1.17852	0.0486354
5607	MAP2K5	0.827898	0.0487812
2530	FUT8	0.764629	0.0489178
153241	CEP120	0.795417	0.0490074
80312	TET1	0.836008	0.0490149
220042	DDIAS	1.4572	0.0492655
29121	CLEC2D	0.653108	0.0496731
57561	ARRDC3	0.733409	0.0496923

## Sheet: GeneOntology
Gene Ontology Term	p-value	q-value	Term ID	Term Category	Ontology Level	DE Genes In GO Set	# Genes in GO Set
immune response	1.89184e-07	1.75712e-05	GO:0006955	b	2	PTK2B; TNRC6C; THEMIS; S100A12; DLG1; C1RL; PTGER4; PSMB10; HSP90AB1; FADD; CDH1; FCAR; CBLB; CD28; TRIM28; TRIM25; CREB1; TNIP1; GATA3; AKIRIN2; TUBB4B; SECTM1; BST1; TLR5; CD3E; IL7R; BATF; ERAP1; NFATC3; SKAP1; ITGA4; GAPDH; IFNGR2; SEMA4A; THEM4; PIK3R4; OSM; TFE3; ATG9A; SIRT1; IL4R; TCF12; HCK; CR1; TOLLIP; CD274; TYROBP; ITGAM; IPO7; CD40LG; NCF4; MSRB1; SMAD3; LTB4R; STXBP2; ARRB2; CCR7; …	1220
leukocyte activation	3.66068e-07	1.75712e-05	GO:0045321	b	2	IL7R; BATF; RASGRP1; CD40LG; HDAC4; PSMB10; ATM; ITGA4; SMAD3; CD151; PTK2B; HHEX; PRELID1; CD2; CCR7; THEMIS; S100A12; IKZF3; DLG1; STX11; FCER1G; TXK; LTBR; PTGER4; SEMA4A; FYN; PGLYRP1; GATA3; MALT1; FADD; PYCARD; DUSP3; CBLB; ANXA3; CD28; IL4R; KMT2E; TESPA1; CD47; CD59; PRKCD; FES; SATB1; PRKCQ; LEF1; ADK; ITK; TOLLIP; CD5; CD274; PCID2; BAD; ADAM9; FUT7; TYROBP; STXBP2; BST1; ITGAM; CD3E; T…	583
immune system development	1.54886e-06	4.95634e-05	GO:0002520	b	2	IL7R; BATF; CD40LG; SATB1; BPGM; TGFBR2; GLRX5; PRELID1; ATM; ITGA4; SMAD3; BAD; HHEX; CTC1; CD2; CCR7; THEMIS; SLC40A1; IKZF3; HDAC4; SPTB; CEBPA; TXK; WASF2; LTBR; PTGER4; CDK13; ZNF160; INPP4B; PGLYRP1; ALAS2; ETS1; TFE3; FADD; MYC; JAG1; MALT1; SIN3A; WDR7; CBLB; KMT2A; CD28; IL4R; KMT2E; TESPA1; CREB1; FES; JUNB; LEF1; GATA3; PBX1; ITK; OGT; PCID2; PTK2B; DDIAS; FUT7; TYROBP; SEMA4A; ITGAM; …	679
single-organism carbohydrate catabolic process	1.32894e-07	0.000102801	GO:0044724	b	4	HDAC4; BPGM; TALDO1; GAPDH; BAD; GYG1; PGD; PPP1R3B; TKT; RPIA; PYGL; PKM; HK2; HK3; HK1; PGM1; ENO2; GK; OGT; PFKFB3; FUT7; NEU1; FUT8	126
carbohydrate catabolic process	3.66928e-07	0.000102801	GO:0016052	b	4	HDAC4; BPGM; TALDO1; GAPDH; BAD; GYG1; PGD; PPP1R3B; TKT; RPIA; PYGL; PKM; HK2; HK3; HK1; PGM1; ENO2; GK; OGT; PFKFB3; FUT7; NEU1; FUT8	133
hemopoiesis	3.80743e-07	0.000102801	GO:0030097	b	4	IL7R; BATF; CD40LG; SATB1; BPGM; GLRX5; PRELID1; ATM; ITGA4; BAD; HHEX; CTC1; CD2; CCR7; THEMIS; IKZF3; HDAC4; SPTB; CEBPA; TXK; WASF2; LTBR; PTGER4; CDK13; ZNF160; INPP4B; PGLYRP1; ALAS2; ETS1; TFE3; FADD; MYC; JAG1; MALT1; SIN3A; WDR7; TGFBR2; KMT2A; CD28; IL4R; KMT2E; TESPA1; CREB1; FES; JUNB; LEF1; GATA3; PBX1; ITK; OGT; PCID2; PTK2B; DDIAS; FUT7; TYROBP; SEMA4A; ITGAM; MMP9; REST; TNRC6C; CD…	611
activation of immune response	5.45682e-06	0.000109265	GO:0002253	b	2	THEMIS; CD59; UBE2D2; MAP2K2; PGLYRP1; ARRB2; MAP2K6; CCR7; NLRC4; FCER1G; TXK; WASF2; FYN; HSP90AB1; MAPK3; RFTN1; MALT1; FADD; PYCARD; PIK3R4; LIMK1; DUSP3; SIN3A; CBLB; CD28; TESPA1; PRKCD; CREB1; AIM2; TNIP1; PRKCQ; HCK; C1RL; GATA3; CR1; ITK; SKAP1; ITGAM; TLR5; CMTM3; CD3E	373
cellular metabolic process	5.69088e-06	0.000109265	GO:0044237	b	2	ZCCHC11; SMARCC1; RNF10; HSPA6; CTC1; STK16; UBAC1; DUSP23; NCBP1; DLG1; SMG1; SQRDL; PTGER4; SCAF8; PIK3R4; MEIS3P2; MEIS3P1; CBLB; WIPI1; SP4; SMARCD3; GK; GATA3; HNRNPDL; GRB10; PARP15; TCF12; IL7R; RASGRP1; ELAVL1; UBE2D2; PUM2; DENND4C; XPO1; DGAT2; WSB2; ZNF512; FOXJ3; TSPYL1; TUBB4B; SENP5; TP53I3; HCK; ZNF382; GSTO1; SLC22A4; CBS; ANPEP; PRDM2; EMC3; GADD45B; SCAI; CD40LG; LRPAP1; TK1; SM…	8822
leukocyte cell-cell adhesion	6.18564e-07	0.000125259	GO:0007159	b	4	IL7R; BATF; CD40LG; PSMB10; CD59; ITGA4; SMAD3; CD151; BAD; PRELID1; CD2; CCR7; THEMIS; DLG1; STX11; TXK; PTGER4; FYN; ADK; MALT1; S100A9; S100A8; FADD; PYCARD; DUSP3; CBLB; CD28; IL4R; TESPA1; CD47; FERMT3; TNIP1; SATB1; PRKCQ; LEF1; GATA3; ITK; CD5; TSTA3; CD274; FUT7; SEMA4A; ITGAM; CD3E; TGFBR2	393
homotypic cell-cell adhesion	1.16312e-06	0.000188425	GO:0034109	b	4	IL7R; BATF; THEMIS; PSMB10; METAP1; DSC2; CD59; TESPA1; SMAD3; CD151; BAD; PRELID1; CD2; CCR7; SEMA4A; DLG1; STX11; TXK; PTGER4; FYN; ADK; MALT1; S100A9; S100A8; FADD; PYCARD; DUSP3; CBLB; CD28; IL4R; CLIC1; CD47; PRKCD; FERMT3; SATB1; PRKCQ; LEF1; GATA3; ITK; CD5; CD274; SLC7A11; FUT7; ITGAM; CD3E; TGFBR2	415
biosynthetic process	3.04603e-05	0.000453792	GO:0009058	b	2	NAA15; ZCCHC11; SMARCC1; RNF10; NCBP1; WWP1; CTC1; SPTB; STK16; UPRT; SF1; SFMBT1; PTK2B; FRYL; TNRC6C; DGAT2; CAPRIN1; S100A12; ST6GALNAC4; FURIN; CERS4; IGF2BP2; PPP1R3B; ZNF354C; PNPLA2; CYP4F12; GK; B3GNT8; INPP4B; PDE8A; HSP90AB1; UPP1; ZNF318; ZNF585B; ALG9; RPTOR; MEIS3P1; CDH1; MED14; MYC; HDGF; PYGL; MTMR2; ZNF207; IARS; TRIM28; PRDX5; CDKN2D; CTSA; MED17; SP4; KLF12; CREB1; PASK; ZNF765…	5122
pathogenesis	3.3089e-05	0.000453792	GO:0009405	b	2	TALDO1; GAPDH; MAP2K2; UST; MAP2K6; GYG1; FURIN; PGD; PRPS1; NUP43; TKT; RPIA; PYGL; PKM; ST3GAL2; ST3GAL4; HK2; HK3; NUP160; HK1; PGM1; ENO2; HPSE; B4GALT5; PFKFB3; SLC2A3; SLC2A1; NUP155; NUP205	245
hematopoietic or lymphoid organ development	1.20899e-06	0.000558553	GO:0048534	b	3	IL7R; BATF; CD40LG; SATB1; BPGM; GLRX5; PRELID1; ATM; ITGA4; BAD; HHEX; CTC1; CD2; CCR7; THEMIS; SLC40A1; IKZF3; HDAC4; SPTB; CEBPA; TXK; WASF2; LTBR; PTGER4; CDK13; ZNF160; INPP4B; PGLYRP1; ALAS2; ETS1; TFE3; FADD; MYC; JAG1; MALT1; SIN3A; WDR7; TGFBR2; KMT2A; CD28; IL4R; KMT2E; TESPA1; CREB1; FES; JUNB; LEF1; GATA3; PBX1; ITK; OGT; PCID2; PTK2B; DDIAS; FUT7; TYROBP; SEMA4A; ITGAM; MMP9; REST; T…	646
primary metabolic process	5.20599e-05	0.000624719	GO:0044238	b	2	ZCCHC11; SMARCC1; RNF10; HSPA6; CTC1; STK16; UBAC1; CLASP2; DUSP23; NCBP1; DLG1; SMG1; SQRDL; SCAF8; BTAF1; PIK3R4; MEIS3P2; MEIS3P1; CBLB; WIPI1; SP4; SMARCD3; GK; GATA3; HNRNPDL; GRB10; PARP15; TCF12; IL7R; RASGRP1; ELAVL1; UBE2D2; PUM2; DENND4C; XPO1; DGAT2; TAX1BP3; WSB2; ZNF512; FOXJ3; TSPYL1; TUBB4B; SENP5; TP53I3; HCK; ZNF382; PREPL; GSTO1; ZNF354C; SLC22A4; CBS; ANPEP; PRDM2; EMC3; GADD45…	8799
nitrogen compound metabolic process	8.59904e-05	0.000917231	GO:0006807	b	2	ZCCHC11; SMARCC1; RNF10; HSPA6; CTC1; STK16; NCBP1; DLG1; SMG1; SQRDL; SRPK1; MEIS3P2; MEIS3P1; WIPI1; SP4; ABLIM1; GATA3; HNRNPDL; MAX; PARP15; TCF12; IL7R; RASGRP1; UBE2D2; DENND4C; XPO1; ZNF512; FOXJ3; TSPYL1; TP53I3; HCK; GSTO1; SLC22A4; CBS; ANPEP; PRDM2; METTL2B; CD40LG; MAGED1; TK1; SMAD3; MBOAT2; GLS; OXER1; TFPT; CDC34; ALAS1; ALAS2; S100A9; S100A8; ATP5EP2; SETX; ZNF83; RXRA; LEF1; SCAF…	6112
lymphocyte differentiation	7.58983e-06	0.00102463	GO:0030098	b	4	IL7R; BATF; CD40LG; HDAC4; ATM; ITGA4; PTK2B; HHEX; PRELID1; CD2; CCR7; THEMIS; IKZF3; TXK; PTGER4; FADD; MALT1; TGFBR2; CD28; IL4R; TESPA1; SATB1; LEF1; GATA3; ITK; PCID2; PGLYRP1; BAD; FUT7; SEMA4A; CD3E	251
single organism cell adhesion	0.000197516	0.00189616	GO:0098602	b	2	IL7R; BATF; CD40LG; MAP2K5; PSMB10; METAP1; DSC2; CD59; ITGA4; SMAD3; CD151; BAD; PRELID1; CD2; CCR7; THEMIS; DLG1; STX11; TXK; PTGER4; FYN; ADK; MALT1; S100A9; S100A8; FADD; CDH1; PYCARD; DUSP3; CBLB; CD28; IL4R; CLIC1; TESPA1; CD47; CSTA; PRKCD; FERMT3; TNIP1; SATB1; PRKCQ; LEF1; GATA3; ITK; CD5; TSTA3; CD274; SLC7A11; ADAM9; FUT7; SEMA4A; ITGAM; CD3E; TGFBR2	626
lymphocyte activation	1.27251e-05	0.0021682	GO:0046649	b	3	IL7R; BATF; CD40LG; HDAC4; PSMB10; ATM; ITGA4; SMAD3; CD151; PTK2B; HHEX; PRELID1; CD2; CCR7; THEMIS; IKZF3; DLG1; STX11; TXK; PTGER4; SEMA4A; FYN; PGLYRP1; ADK; MALT1; FADD; PYCARD; DUSP3; CBLB; CD28; IL4R; TESPA1; CD47; CD59; PRKCD; SATB1; PRKCQ; LEF1; GATA3; ITK; CD5; CD274; PCID2; BAD; FUT7; BST1; ITGAM; CD3E; TGFBR2	495
cell activation	1.40792e-05	0.0021682	GO:0001775	b	3	IL7R; BATF; RASGRP1; CD40LG; HDAC4; PSMB10; METAP1; ATM; ITGA4; SMAD3; CD151; PTK2B; HHEX; ARRB2; CD2; CCR7; STXBP2; THEMIS; S100A12; IKZF3; DLG1; STX11; FCER1G; TXK; LTBR; PTGER4; SEMA4A; FYN; PGLYRP1; GATA3; MAPK3; DGKH; MALT1; FADD; PYCARD; DUSP3; CBLB; ANXA3; CD28; IL4R; KMT2E; CLIC1; TESPA1; CD47; SLC7A11; CD59; PRKCD; FERMT3; FES; SATB1; PRKCQ; LEF1; ADK; ITK; F5; TOLLIP; CD5; CD274; PCID2;…	785
RNA metabolic process	1.96282e-05	0.00227126	GO:0016070	b	4	ZCCHC11; SMARCC1; RNF10; NCBP1; WWP1; PARN; STK16; SF1; SFMBT1; RBM4B; FRYL; TNRC6C; S100A12; MAFG; SMG1; ZNF382; ZNF354C; USB1; ATF7IP; SCAF8; PRPF4B; GATA3; ZNF585B; MEIS3P2; MEIS3P1; CDH1; KRBOX4; MYC; HDGF; DMTF1; ZNF207; IARS; TRIM28; YTHDC1; TRIM25; MED17; SP4; TDRKH; CREB1; ZNF765; TNIP1; ABLIM1; TXN; MDM4; PDE8A; HNRNPDL; SNRPA1; CIRH1A; ZNF841; MAX; PARP15; NARS2; TCF12; ZBTB20; ZNF559; …	3762
organic substance metabolic process	0.000265973	0.00232122	GO:0071704	b	2	ZCCHC11; SMARCC1; RNF10; HSPA6; CTC1; STK16; UBAC1; CLASP2; DUSP23; NCBP1; DLG1; SMG1; SQRDL; SCAF8; BTAF1; PIK3R4; MEIS3P2; MEIS3P1; CBLB; WIPI1; SP4; SMARCD3; GK; GATA3; HNRNPDL; TC2N; GRB10; PARP15; TCF12; IL7R; RASGRP1; ELAVL1; UBE2D2; PUM2; DENND4C; XPO1; DGAT2; TAX1BP3; WSB2; ZNF512; FOXJ3; TSPYL1; TUBB4B; SENP5; TP53I3; HCK; ZNF382; PREPL; GSTO1; ZNF354C; SLC22A4; CBS; ANPEP; PRDM2; EMC3; …	9105
cellular biosynthetic process	2.19955e-05	0.0024297	GO:0044249	b	3	NAA15; ZCCHC11; SMARCC1; RNF10; NCBP1; WWP1; CTC1; SPTB; STK16; UPRT; SF1; SFMBT1; PTK2B; FRYL; TNRC6C; DGAT2; CAPRIN1; S100A12; ST6GALNAC4; FURIN; CERS4; IGF2BP2; PPP1R3B; ZNF354C; PNPLA2; CYP4F12; GK; B3GNT8; INPP4B; PDE8A; HSP90AB1; UPP1; ZNF318; ZNF585B; ALG9; RPTOR; MEIS3P1; CDH1; MED14; MYC; HDGF; MTMR2; ZNF207; IARS; TRIM28; CDKN2D; CTSA; MED17; SP4; GALNT14; CREB1; PASK; ZNF765; TNIP1; AB…	4957
regulation of immune system process	2.62954e-05	0.0024297	GO:0002682	b	3	IL7R; ERAP1; NFATC3; CD40LG; IFNGR2; TGFBR2; PIK3R4; PRELID1; ATM; ITGA4; SMAD3; CD5; BAD; STXBP2; ARRB2; MAP2K6; CD2; CCR7; NLRC4; THEMIS; LEF1; IKZF3; DLG1; AP2S1; THEM4; TXK; WASF2; PTGER4; MPP1; FYN; INPP4B; PGLYRP1; GATA3; HSP90AB1; MAPK3; C1RL; ETS1; TFE3; FADD; CDH1; PYCARD; MYC; JAG1; LIMK1; DUSP3; SIN3A; CBLB; SIRT1; CD28; IL4R; KMT2E; UBE2D2; CD47; CD59; FCER1G; CREB1; PRKCD; TNIP1; AP2…	1029
T cell activation	2.47617e-05	0.00250712	GO:0042110	b	4	IL7R; BATF; THEMIS; PSMB10; CD59; TESPA1; SMAD3; CD151; BAD; PRELID1; CD2; CCR7; SEMA4A; DLG1; STX11; TXK; PTGER4; FYN; ADK; MALT1; FADD; PYCARD; DUSP3; CBLB; CD28; IL4R; CD47; SATB1; PRKCQ; LEF1; GATA3; ITK; CD5; CD274; FUT7; ITGAM; CD3E; TGFBR2	357
organic substance biosynthetic process	4.12571e-05	0.00283592	GO:1901576	b	3	NAA15; ZCCHC11; SMARCC1; RNF10; NCBP1; WWP1; CTC1; SPTB; STK16; UPRT; SF1; SFMBT1; PTK2B; FRYL; TNRC6C; DGAT2; CAPRIN1; S100A12; ST6GALNAC4; FURIN; CERS4; IGF2BP2; PPP1R3B; ZNF354C; PNPLA2; CYP4F12; GK; B3GNT8; INPP4B; PDE8A; EDEM2; UPP1; ZNF318; ZNF585B; ALG9; RPTOR; MEIS3P1; CDH1; MED14; MYC; HDGF; PYGL; MTMR2; ZNF207; IARS; TRIM28; CDKN2D; CTSA; MED17; SP4; KLF12; CREB1; PASK; ZNF765; TNIP1; A…	5048
immune response-activating signal transduction	4.29684e-05	0.00283592	GO:0002757	b	3	THEMIS; LIMK1; UBE2D2; MAP2K2; PGLYRP1; ARRB2; MAP2K6; CCR7; FCER1G; TXK; WASF2; FYN; HSP90AB1; MAPK3; RFTN1; MALT1; FADD; DUSP3; CBLB; CD28; TESPA1; PRKCD; CREB1; TNIP1; PRKCQ; HCK; PIK3R4; GATA3; CR1; ITK; SKAP1; ITGAM; TLR5; CMTM3; CD3E	326
single organismal cell-cell adhesion	4.21833e-05	0.00316718	GO:0016337	b	4	IL7R; BATF; CD40LG; MAP2K5; PSMB10; METAP1; DSC2; CD59; ITGA4; SMAD3; CD151; BAD; PRELID1; CD2; CCR7; THEMIS; DLG1; STX11; TXK; PTGER4; FYN; ADK; MALT1; S100A9; S100A8; FADD; CDH1; PYCARD; DUSP3; CBLB; CD28; IL4R; CLIC1; TESPA1; CD47; CSTA; PRKCD; FERMT3; TNIP1; SATB1; PRKCQ; LEF1; GATA3; ITK; CD5; TSTA3; CD274; SLC7A11; ADAM9; FUT7; SEMA4A; ITGAM; CD3E; TGFBR2	590
gene expression	4.26907e-05	0.00316718	GO:0010467	b	4	ZCCHC11; SMARCC1; RNF10; NCBP1; WWP1; PABPC1; PARN; STK16; SF1; SFMBT1; PTK2B; FRYL; TNRC6C; CAPRIN1; S100A12; FURIN; SPINT2; SMG1; ZNF382; ZNF354C; USB1; ATF7IP; SCAF8; PRPF4B; PDE8A; HSP90AB1; TC2N; ZNF585B; MEIS3P2; RPTOR; MEIS3P1; CDH1; KRBOX4; MYC; HDGF; DMTF1; ZNF207; IARS; TRIM28; CDKN2D; YTHDC1; TRIM25; MED17; SP4; TDRKH; CREB1; PASK; ZNF765; CTSZ; TNIP1; ABLIM1; NMT2; TXN; MDM4; GATA3; H…	4594
positive regulation of immune system process	4.30111e-05	0.00316718	GO:0002684	b	4	IL7R; THEMIS; TGFBR2; PIK3R4; CD59; UBE2D2; CD5; PTK2B; STXBP2; ARRB2; MAP2K6; CD2; CCR7; NLRC4; LEF1; FCER1G; TXK; WASF2; FYN; PGLYRP1; ADK; HSP90AB1; MAPK3; RFTN1; ETS1; FADD; PYCARD; JAG1; LIMK1; DUSP3; SIN3A; CBLB; SIRT1; CD28; IL4R; KMT2E; TESPA1; CD47; PRKCD; CREB1; AIM2; TNIP1; FES; PRKCQ; HCK; MALT1; C1RL; GATA3; CR1; ITK; MAP2K2; OGT; SKAP1; PCID2; BAD; BST1; ITGAM; TLR5; CMTM3; CD274; C…	693
cellular macromolecule metabolic process	6.13905e-05	0.0035453	GO:0044260	b	3	ZCCHC11; SMARCC1; RNF10; HSPA6; CTC1; STK16; UBAC1; DUSP23; NCBP1; DLG1; SMG1; SRPK1; PIK3R4; MEIS3P2; MEIS3P1; CBLB; WIPI1; SP4; ABLIM1; GATA3; HNRNPDL; GRB10; PARP15; TCF12; IL7R; ELAVL1; UBE2D2; PUM2; XPO1; WSB2; ZNF512; FOXJ3; TSPYL1; SENP5; HCK; ZNF382; ANPEP; PRDM2; EMC3; METTL2B; CD40LG; LRPAP1; TK1; SMAD3; MKRN2; TFPT; ASPH; ALAS2; S100A9; S100A8; SETX; STYX; ZNF83; RXRA; LEF1; ALG13; SCA…	6749
nucleobase-containing compound metabolic process	8.32218e-05	0.00402585	GO:0006139	b	3	ZCCHC11; GSR; RNF10; HSPA6; WWP1; PABPC1; PARN; RPIA; STK16; UPRT; SF1; SFMBT1; PTK2B; SMARCC1; TNRC6C; RCBTB2; RAD23B; S100A12; NCBP1; DLG1; RBM25; DOCK9; SMG1; ZNF382; DENND2D; USB1; ATF7IP; GADD45A; MPP1; PRPF4B; PDE8A; ZNF585B; MEIS3P2; MEIS3P1; CDH1; KRBOX4; MYC; HDGF; DMTF1; ZNF207; ATM; TRIM28; CDKN2D; YTHDC1; TRIM25; MED17; SP4; TDRKH; CREB1; ZNF765; TNIP1; ABLIM1; SCAF8; RAB32; TXN; MDM4…	5274
heterocycle metabolic process	9.06358e-05	0.00402585	GO:0046483	b	3	ZCCHC11; GSR; RNF10; HSPA6; WWP1; PABPC1; PARN; RPIA; SPTB; STK16; UPRT; SF1; SFMBT1; PTK2B; SMARCC1; TNRC6C; RCBTB2; RAD23B; S100A12; NCBP1; DLG1; RBM25; DOCK9; SMG1; ZNF382; DENND2D; USB1; CYP4F12; GADD45A; MPP1; PRPF4B; PDE8A; ZNF585B; MEIS3P2; MEIS3P1; CDH1; KRBOX4; MYC; HDGF; MAPK3; ZNF207; ATM; TRIM28; CDKN2D; YTHDC1; TRIM25; MED17; SP4; TDRKH; CREB1; ZNF765; TNIP1; ABLIM1; SCAF8; RAB32; TX…	5427
cellular nitrogen compound metabolic process	9.58536e-05	0.00402585	GO:0034641	b	3	ZCCHC11; SMARCC1; RNF10; HSPA6; CTC1; STK16; NCBP1; DLG1; SMG1; SQRDL; SRPK1; MEIS3P2; MEIS3P1; WIPI1; SP4; ABLIM1; GATA3; HNRNPDL; MAX; PARP15; TCF12; IL7R; RASGRP1; UBE2D2; DENND4C; XPO1; ZNF512; FOXJ3; TSPYL1; TP53I3; HCK; SLC22A4; CBS; ANPEP; PRDM2; METTL2B; CD40LG; MAGED1; TK1; SMAD3; MBOAT2; GLS; OXER1; TFPT; CDC34; ALAS1; ALAS2; S100A9; S100A8; ATP5EP2; SETX; ZNF83; RXRA; LEF1; SCAF8; TBCK…	5783
glycolytic process	0.000107153	0.00409672	GO:0006096	b	3	HDAC4; BPGM; HK2; HK3; PFKFB3; HK1; GAPDH; PGM1; ENO2; OGT; PKM	55
innate immune response	0.000119205	0.00409672	GO:0045087	b	3	ERAP1; NFATC3; CD59; UBE2D2; GAPDH; MAP2K2; PTK2B; RASGRP1; ARRB2; MAP2K6; IFNGR2; TXNIP; S100A12; MID2; TXN; FCER1G; THEM4; TXK; WASF2; TYROBP; FYN; PGLYRP1; HSP90AB1; MAPK3; RFTN1; MALT1; S100A9; S100A8; FADD; MSRB1; ATG9A; EPRS; PIK3R4; LIMK1; DUSP3; SIN3A; NLRC4; CD28; TRIM28; TRIM25; PRKCD; CREB1; AIM2; CYBA; FES; IFI30; PYCARD; PRKCQ; HCK; C1RL; SRPK1; GATA3; AKIRIN2; CR1; ITK; TOLLIP; TUBB…	779
regulation of metabolic process	0.000128254	0.00409672	GO:0019222	b	3	ZCCHC11; SMARCC1; RNF10; NCBP1; WWP1; PABPC1; LYPLA1; PRELID1; STK16; SF1; SFMBT1; PTK2B; FRYL; TNRC6C; RCBTB2; CAPRIN1; TAX1BP3; S100A12; MAFG; DLG1; RBM25; DOCK9; IGF2BP2; PPP1R3B; DENND2D; ARHGEF9; PARP15; GADD45A; GADD45B; PSMB10; ROPN1L; PDE8A; HSP90AB1; ZNF318; ZNF585B; MEIS3P2; RPTOR; MEIS3P1; CDH1; KRBOX4; MYC; HDGF; MTMR2; CBLB; ATM; TRIM28; CDKN2D; CTSA; MED17; SP4; TDRKH; CREB1; PASK; …	5486
gene silencing	0.00013301	0.00409672	GO:0016458	b	3	TDRKH; DROSHA; NCBP1; TET1; TBP; CNOT11; PABPC1; CNOT6L; SMAD3; HIST1H3C; HIST1H3F; SCMH1; SIRT1; TNRC6C; ZCCHC11; SIN3A	107
interspecies interaction between organisms	0.000532638	0.00426111	GO:0044419	b	2	SNX3; NCBP1; NCF4; TCEB2; SMAD3; BAD; CHMP2A; RNGTT; SEPT6; MID2; FURIN; DLG1; AP2S1; RPL28; LTBR; ATF7IP; CDK13; RAD23A; FYN; NUP43; PSMB10; MAPK3; FADD; WWP1; ATP6V0D1; XPO1; SIRT1; CD28; TRIM28; TRIM25; NUP160; HNRNPA1; CEBPA; CREB1; RXRA; CYBA; AP2A1; REST; SATB1; POLR2B; HCK; LEF1; LAMTOR5; SRPK1; SLC20A2; TAF3; TAF2; TBP; PGLYRP1; IL16; NEDD4L; TNIP1; ANPEP; NUP155; IPO7; NUP205; NMT2	698
macromolecule localization	0.000652237	0.00481652	GO:0033036	b	2	LIN7A; NCBP1; LYPLA1; SIDT1; HPS4; CHMP2A; UBAC2; SEC23IP; S100A12; DLG1; SMG1; PTGER4; CEP120; HSP90AB1; CDH1; ATP6V0D1; ZNF207; TRIM28; CTSA; WIPI1; GUK1; GATA3; CEP350; TWF2; ACSL1; ADAM9; TLR5; NUP205; SNX3; ANO9; RILP; PCM1; ITGA4; SEC63; DENND4C; CLASP2; SRSF5; AP2S1; SRSF1; DGAT2; PNPLA2; PIK3R4; ATG9A; SIRT1; IL4R; MCOLN1; DYNC2H1; GPHN; TAF3; TOLLIP; CD274; COX18; FLOT1; NUP155; IPO9; IP…	2020
death	0.000758179	0.00519894	GO:0016265	b	2	DDIAS; PTK2B; CHMP2A; BLCAP; LTBR; ARHGEF9; GADD45A; GADD45B; HSP90AB1; FADD; CDH1; MYC; PYGL; CD28; CDKN2D; HK2; GRINA; TMEM109; MDM4; GATA3; KIF1B; MAX; MAGED1; CD3E; DDAH2; ADNP; GAPDH; PINK1; CCAR1; PIM3; TGFA; JMY; NONO; OSM; CARD6; PKM; SIRT1; SFPQ; HCK; NAA15; PROK2; CD274; PCID2; RBM25; LAMTOR5; RALB; TFDP1; DPF2; CD40LG; PSMB10; ATM; SMAD3; CD5; SLC4A7; ARRB2; CD2; CCR7; TXNIP; IKZF3; LG…	1670
multi-organism cellular process	0.000827484	0.0052959	GO:0044764	b	2	SNX3; NCBP1; PSMB10; TCEB2; SMAD3; BAD; CHMP2A; RNGTT; SEPT6; MID2; FURIN; DLG1; AP2S1; RPL28; LTBR; ATF7IP; CDK13; RAD23A; FYN; NUP43; MAPK3; FADD; WWP1; XPO1; SIRT1; CD28; TRIM28; TRIM25; NUP160; HNRNPA1; CEBPA; CREB1; RXRA; TNIP1; AP2A1; REST; SATB1; POLR2B; HCK; LEF1; LAMTOR5; SRPK1; SLC20A2; TAF3; TAF2; TBP; IL16; NEDD4L; ANPEP; NUP155; IPO7; NUP205; NMT2	649
cellular aromatic compound metabolic process	0.000194671	0.00562112	GO:0006725	b	3	ZCCHC11; GSR; RNF10; HSPA6; WWP1; PABPC1; PARN; RPIA; SPTB; STK16; UPRT; SF1; SFMBT1; PTK2B; SMARCC1; TNRC6C; RCBTB2; RAD23B; S100A12; NCBP1; DLG1; RBM25; DOCK9; SMG1; ZNF382; DENND2D; USB1; ATF7IP; GADD45A; MPP1; PRPF4B; PDE8A; ZNF585B; MEIS3P2; MEIS3P1; CDH1; KRBOX4; MYC; HDGF; MAPK3; ZNF207; ATM; TRIM28; CDKN2D; YTHDC1; TRIM25; MED17; SP4; TDRKH; CREB1; ZNF765; TNIP1; ABLIM1; SCAF8; RAB32; TXN…	5439
immune response-activating cell surface receptor signaling pathway	9.82291e-05	0.00606375	GO:0002429	b	4	THEMIS; LIMK1; TESPA1; CCR7; FCER1G; TXK; WASF2; FYN; HSP90AB1; MAPK3; RFTN1; MALT1; CBLB; CD28; PRKCD; PRKCQ; HCK; GATA3; CR1; ITK; SKAP1; DUSP3; CMTM3; CD3E	197
regulation of macromolecule metabolic process	0.000102358	0.00606375	GO:0060255	b	4	ZCCHC11; SMARCC1; RNF10; NCBP1; WWP1; PABPC1; CTC1; PRELID1; STK16; SF1; SFMBT1; PTK2B; FRYL; TNRC6C; CAPRIN1; S100A12; FURIN; DLG1; RBM25; PPP1R3B; ZNF354C; PARP15; GADD45A; GADD45B; RAD23A; ROPN1L; PDE8A; HSP90AB1; ZNF585B; MEIS3P2; RPTOR; MEIS3P1; CDH1; KRBOX4; MYC; HDGF; LIMK1; MTMR2; CBLB; ATM; TRIM28; CDKN2D; TRIM25; MED17; SP4; TDRKH; CREB1; PASK; ZNF765; CTSZ; TNIP1; ABLIM1; ARRDC3; TXN; …	4627
regulation of primary metabolic process	0.000104805	0.00606375	GO:0080090	b	4	ZCCHC11; SMARCC1; RNF10; NCBP1; WWP1; CTC1; PRELID1; STK16; SF1; SFMBT1; PTK2B; FRYL; TNRC6C; RCBTB2; CAPRIN1; S100A12; FURIN; DLG1; RBM25; DOCK9; IGF2BP2; PPP1R3B; DENND2D; ARHGEF9; PARP15; GADD45A; GADD45B; RAD23A; ROPN1L; PDE8A; HSP90AB1; ZNF585B; MEIS3P2; RPTOR; MEIS3P1; CDH1; KRBOX4; MYC; HDGF; DMTF1; CBLB; ATM; TRIM28; CDKN2D; TRIM25; MED17; SP4; CNOT6L; CREB1; PASK; ZNF765; CTSZ; TNIP1; AB…	4939
protein complex biogenesis	0.00027033	0.00734662	GO:0070271	b	3	LIN7A; TMOD1; EHD1; MAF1; TCEB2; SPTB; TESPA1; INO80; CAT; ATF7IP; STOM; PTK2B; CHMP2A; IKBKAP; CCR7; NLRC4; CPSF6; GLS; SHPRH; KCNA3; MICU1; CLASP2; DLG1; AP2S1; CAPG; VPS41; CABIN1; PTGER4; AHNAK; SHKBP1; DGKH; FADD; CDH1; PYCARD; EPRS; SETX; MTMR2; MALT1; JMY; TRAF1; KMT2A; ATPAF1; TRIM28; TSPYL1; TUBB4B; MSRB1; PRKCD; RXRA; FGF13; AMFR; CYBA; HIST1H3F; FES; TK1; HCK; SMAD3; MDM4; OFD1; AIM2; …	990
cellular response to abiotic stimulus	0.00032537	0.00794231	GO:0071214	b	3	DDIAS; METAP1; ATM; INO80; BAD; ATR; LTBR; PTGER4; GADD45A; MAPK3; FADD; MYC; SIRT1; REST; TMEM109; CYBA; NMT2; PRKCQ; TSPO; GATA3; TLK2; HVCN1; ATP1A1; TLR5	213
myeloid leukocyte activation	0.000326632	0.00794231	GO:0002274	b	3	LTBR; TGFBR2; ANXA3; S100A12; RASGRP1; IL4R; KMT2E; BATF; TYROBP; PRKCD; ADAM9; STX11; STXBP2; FES; CD2; PYCARD; FCER1G	127
regulation of immune response	0.000155803	0.00841336	GO:0050776	b	4	IL7R; ERAP1; NFATC3; CD40LG; CD59; ITGA4; SMAD3; MAP2K2; BAD; STXBP2; ARRB2; MAP2K6; IFNGR2; CCR7; NLRC4; THEMIS; FCER1G; THEM4; TXK; WASF2; TYROBP; FYN; HSP90AB1; MAPK3; RFTN1; MALT1; TESPA1; FADD; CDH1; PYCARD; PIK3R4; LIMK1; DUSP3; SIN3A; CBLB; SIRT1; CD28; IL4R; UBE2D2; PRKCD; CREB1; AIM2; TNIP1; FES; CMTM3; PRKCQ; HCK; C1RL; GATA3; CR1; RASGRP1; ITK; PGLYRP1; SKAP1; ITGAM; TLR5; TNRC6C; CD3E	680
single-organism metabolic process	0.00146735	0.0088041	GO:0044710	b	2	UST; ZCCHC11; GSR; HSPA6; LYPLA1; NQO2; UPRT; SF1; PTK2B; KAT6B; RCBTB2; CYP4F12; RAD23B; CLASP2; S100A12; FURIN; DLG1; DOCK9; ALG13; SMG1; PPP1R3B; SLC4A1; ARHGEF9; PTGER4; GADD45A; MPP1; PSMB10; B3GNT8; CACNA1E; PDE8A; EDEM2; C1RL; PIK3R4; PHC1; GLRX5; RPIA; MYC; PYGL; MAPK3; PNPLA6; ZNF207; MARC1; ATM; TRIM28; FMO4; HK2; HK3; HK1; CTSD; GALNT14; CREB1; PASK; TNIP1; GUK1; ARRDC3; RAB32; ATG2B; …	4970
cellular localization	0.00160675	0.00907342	GO:0051641	b	2	LIN7A; NCBP1; LYPLA1; HPS4; PTK2B; CHMP2A; UBAC2; SEC23IP; CLASP2; S100A12; FURIN; DLG1; SMG1; PTGER4; CEP120; CACNA1E; HSP90AB1; CDH1; MTMR2; ZNF207; TRIM28; CTSA; WIPI1; CREB1; PASK; MON2; NMT2; GATA3; CEP350; SLC2A1; ADAM9; SNX18; TLR5; NUP205; SNX3; RASGRP1; RILP; PCM1; ITGA4; SEC63; SLC25A37; DENND4C; PINK1; PIM3; XPO1; AP2S1; THEM4; SRSF1; PIK3R4; OSM; ATG9A; SIRT1; IL4R; MCOLN1; HCK; DYNC2…	2327
autophagy	0.000195279	0.00982882	GO:0006914	b	4	BAD; PINK1; GABARAPL2; PIK3R4; S100A9; S100A8; PYCARD; SIRT1; ITGB4; TECPR2; WIPI1; USP10; ATG9A; ATG2B; MAP1LC3B2; RAB24; TOLLIP; TLK2; RGS19; FIS1; VTI1B; RALB	181
cellular macromolecule biosynthetic process	0.000206284	0.00982882	GO:0034645	b	4	ZCCHC11; SMARCC1; RNF10; NCBP1; WWP1; CTC1; STK16; SF1; SFMBT1; PTK2B; FRYL; TNRC6C; CAPRIN1; S100A12; MAFG; ALG13; PPP1R3B; ZNF354C; ATF7IP; B3GNT8; GATA3; EDEM2; ZNF318; ZNF585B; MEIS3P2; RPTOR; MEIS3P1; CDH1; KRBOX4; MYC; HDGF; DMTF1; ZNF207; IARS; TRIM28; CDKN2D; CTSA; MED17; SP4; CNOT6L; CREB1; PASK; ZNF765; TNIP1; ABLIM1; NMT2; TXN; MDM4; PDE8A; HNRNPDL; CIRH1A; ZNF841; GRB10; PARP15; RBM4B…	4053
programmed cell death	0.000227793	0.0102507	GO:0012501	b	4	DDIAS; PTK2B; BLCAP; LTBR; ARHGEF9; GADD45A; GADD45B; HSP90AB1; FADD; CDH1; MYC; PYGL; CD28; CDKN2D; HK2; GRINA; TMEM109; MDM4; GATA3; KIF1B; MAX; MAGED1; CD3E; DDAH2; ADNP; GAPDH; PINK1; CCAR1; PIM3; TGFA; JMY; NONO; OSM; CARD6; PKM; SIRT1; SFPQ; HCK; NAA15; PROK2; CD274; PCID2; RBM25; LAMTOR5; RALB; TFDP1; DPF2; CD40LG; PSMB10; ATM; SMAD3; CD5; SLC4A7; ARRB2; CD2; CCR7; TXNIP; IKZF3; LGALS12; F…	1585
immune effector process	0.00194622	0.0103798	GO:0002252	b	2	IL7R; BATF; RASGRP1; CD40LG; CD59; PTK2B; STXBP2; ARRB2; SEMA4A; DLG1; STX11; FCER1G; WASF2; PTGER4; FYN; HSP90AB1; MAPK3; RFTN1; FADD; PYCARD; JAG1; LIMK1; MALT1; SIN3A; ANXA3; CD28; IL4R; KMT2E; TRIM25; CD47; AP2S1; PRKCD; AP2A1; FES; HCK; LEF1; AIM2; GATA3; CR1; C1RL; TUBB4B; PGLYRP1; FUT7; TYROBP	535
macromolecular complex assembly	0.000249053	0.0106175	GO:0065003	b	4	LIN7A; TMOD1; NCBP1; SPTB; SF1; PTK2B; CHMP2A; DLG1; PTGER4; FADD; CDH1; OFD1; MTMR2; ATPAF1; TRIM28; MSRB1; ATF7IP; MDM4; TWF2; MAF1; SLC2A1; TTC17; TUBB4B; TTC19; CD3E; NUP205; INO80; PUM2; PINK1; SHPRH; ZNHIT6; SRSF5; AP2S1; JMY; SRSF1; CABIN1; AHNAK; SHKBP1; TSPYL1; TK1; HCK; CAPG; COX18; RALB; EHD1; TESPA1; SMAD3; STOM; CCR7; GLS; KCNA3; OGFOD1; VPS41; FGF13; SETX; RXRA; AIM2; FERMT3; AMFR; …	1163
positive regulation of molecular function	0.000464161	0.0107221	GO:0044093	b	3	PTK2B; RCBTB2; S100A12; DLG1; VPS9D1; DENND2D; ARHGEF9; GADD45A; GADD45B; PSMB10; HSP90AB1; FADD; MYC; HDGF; RALGAPA1; TRIM25; WIPI1; CREB1; MON2; ARRDC3; GATA3; ITK; MAGED1; ACSL1; ADAM9; RASGRP1; ANXA3; DENND4C; PINK1; PSENEN; TGFA; JMY; TBC1D19; SIRT1; CDC25B; GSTO1; PROK2; LAMTOR5; LAMTOR1; HDAC4; NCF4; EPHA4; SMAD3; PRKCQ; DOCK9; CCR7; DOCK10; DOCK11; S1PR1; ASPH; SNX18; MAPK3; S100A9; S100A…	1415
symbiosis, encompassing mutualism through parasitism	0.000532638	0.0107394	GO:0044403	b	3	SNX3; NCBP1; NCF4; TCEB2; SMAD3; BAD; CHMP2A; RNGTT; SEPT6; MID2; FURIN; DLG1; AP2S1; RPL28; LTBR; ATF7IP; CDK13; RAD23A; FYN; NUP43; PSMB10; MAPK3; FADD; WWP1; ATP6V0D1; XPO1; SIRT1; CD28; TRIM28; TRIM25; NUP160; HNRNPA1; CEBPA; CREB1; RXRA; CYBA; AP2A1; REST; SATB1; POLR2B; HCK; LEF1; LAMTOR5; SRPK1; SLC20A2; TAF3; TAF2; TBP; PGLYRP1; IL16; NEDD4L; TNIP1; ANPEP; NUP155; IPO7; NUP205; NMT2	698
organic cyclic compound metabolic process	0.000533875	0.0107394	GO:1901360	b	3	ZCCHC11; GSR; RNF10; HSPA6; WWP1; PABPC1; PARN; RPIA; SPTB; STK16; UPRT; SF1; SFMBT1; PTK2B; SMARCC1; TNRC6C; RCBTB2; RAD23B; S100A12; NCBP1; DLG1; RBM25; DOCK9; SMG1; ZNF382; DENND2D; USB1; CYP4F12; GADD45A; MPP1; YLPM1; PRPF4B; PDE8A; ZZZ3; ZNF585B; MEIS3P2; MEIS3P1; CDH1; KRBOX4; MYC; HDGF; MAPK3; ZNF207; ATM; TRIM28; SCARF1; CDKN2D; YTHDC1; TRIM25; MED17; SP4; TDRKH; CREB1; ZNF765; TNIP1; ABL…	5638
protein localization	0.000550361	0.0107394	GO:0008104	b	3	LIN7A; LYPLA1; HPS4; CHMP2A; UBAC2; SEC23IP; S100A12; DLG1; PTGER4; CEP120; HSP90AB1; CDH1; ATP6V0D1; LAMTOR5; ZNF207; TRIM28; CTSA; WIPI1; GUK1; GATA3; CEP350; TWF2; ADAM9; TLR5; NUP205; SNX3; RILP; PCM1; ITGA4; SEC63; DENND4C; CLASP2; XPO1; UBAP1; PIK3R4; ATG9A; SIRT1; IL4R; MCOLN1; DYNC2H1; GPHN; TAF3; TOLLIP; CD274; COX18; FLOT1; NUP155; IPO9; IPO7; SNX20; RALB; TFDP1; CD40LG; ASNA1; EHD1; AP…	1723
viral process	0.000557892	0.0107394	GO:0016032	b	3	SNX3; NCBP1; PSMB10; TCEB2; SMAD3; BAD; CHMP2A; RNGTT; SEPT6; MID2; FURIN; DLG1; AP2S1; RPL28; LTBR; ATF7IP; CDK13; RAD23A; FYN; NUP43; MAPK3; FADD; WWP1; XPO1; SIRT1; CD28; TRIM28; TRIM25; NUP160; HNRNPA1; CEBPA; CREB1; RXRA; TNIP1; AP2A1; REST; SATB1; POLR2B; HCK; LEF1; LAMTOR5; SRPK1; SLC20A2; TAF3; TAF2; TBP; IL16; NEDD4L; ANPEP; NUP155; IPO7; NUP205; NMT2	638
nucleic acid metabolic process	0.000269193	0.0109023	GO:0090304	b	4	ZCCHC11; SMARCC1; RNF10; NCBP1; WWP1; PARN; STK16; SF1; SFMBT1; RBM4B; FRYL; TNRC6C; RAD23B; S100A12; MAFG; SMG1; ZNF382; ZNF354C; USB1; ATF7IP; GADD45A; PRPF4B; GATA3; ZNF585B; MEIS3P2; MEIS3P1; CDH1; KRBOX4; MYC; HDGF; DMTF1; ZNF207; IARS; TRIM28; CDKN2D; YTHDC1; TRIM25; MED17; SP4; TDRKH; CREB1; ZNF765; TNIP1; ABLIM1; SCAF8; TXN; MDM4; PDE8A; HNRNPDL; SNRPA1; CIRH1A; ZNF841; MAX; PARP15; NARS2…	4232
regulation of protein stability	0.000614798	0.0113615	GO:0031647	b	3	AAK1; ZNF207; SIRT1; NAA15; TBRG1; PRKCD; ASPH; GAPDH; CREB1; SMAD3; HPS4; ASGR2; IFI30; FLOT2; PINK1; PYCARD; MDM4	134
macromolecule biosynthetic process	0.000317149	0.0116891	GO:0009059	b	4	ZCCHC11; SMARCC1; RNF10; NCBP1; WWP1; CTC1; STK16; SF1; SFMBT1; PTK2B; FRYL; TNRC6C; CAPRIN1; S100A12; MAFG; ALG13; PPP1R3B; ZNF354C; ATF7IP; B3GNT8; GATA3; EDEM2; ZNF318; ZNF585B; MEIS3P2; RPTOR; MEIS3P1; CDH1; KRBOX4; MYC; HDGF; DMTF1; ZNF207; IARS; TRIM28; CDKN2D; CTSA; MED17; SP4; KLF12; CREB1; PASK; ZNF765; TNIP1; ABLIM1; NMT2; TXN; MDM4; PDE8A; HNRNPDL; CIRH1A; ZNF841; GRB10; PARP15; RBM4B;…	4206
cellular nitrogen compound biosynthetic process	0.000323679	0.0116891	GO:0044271	b	4	ZCCHC11; SMARCC1; RNF10; NCBP1; WWP1; SPTB; STK16; UPRT; SF1; SFMBT1; PTK2B; FRYL; S100A12; FURIN; ZNF382; ZNF354C; ATF7IP; PDE8A; HSP90AB1; ZNF585B; MEIS3P2; MEIS3P1; CDH1; KRBOX4; MYC; HDGF; DMTF1; ZNF207; CD28; TRIM28; CDKN2D; TRIM25; MED17; SP4; CNOT6L; CREB1; ZNF765; TNIP1; GUK1; TXN; MDM4; GATA3; GMPR; HNRNPDL; CIRH1A; ZNF841; MAX; PARP15; TCF12; ZBTB20; SIN3A; ZBTB24; BATF; NFATC3; ADNP; G…	3595
regulation of biosynthetic process	0.000331913	0.0116891	GO:0009889	b	4	ZCCHC11; SMARCC1; RNF10; NCBP1; WWP1; CTC1; STK16; SF1; SFMBT1; PTK2B; FRYL; TNRC6C; CAPRIN1; S100A12; MAFG; IGF2BP2; PPP1R3B; ZNF354C; ATF7IP; GATA3; HSP90AB1; ZNF585B; MEIS3P2; RPTOR; MEIS3P1; CDH1; KRBOX4; MYC; HDGF; DMTF1; ZNF207; IARS; TRIM28; TRIM25; MED17; SP4; CNOT6L; CREB1; PASK; ZNF765; TNIP1; ABLIM1; TXN; MDM4; PDE8A; HNRNPDL; CIRH1A; ZNF841; GRB10; PARP15; RBM4B; TCF12; ARRB2; ZBTB20;…	3525
cell death	0.000694074	0.0123332	GO:0008219	b	3	DDIAS; PTK2B; CHMP2A; BLCAP; LTBR; ARHGEF9; GADD45A; GADD45B; HSP90AB1; FADD; CDH1; MYC; PYGL; CD28; CDKN2D; HK2; GRINA; TMEM109; MDM4; GATA3; KIF1B; MAX; MAGED1; CD3E; DDAH2; ADNP; GAPDH; PINK1; CCAR1; PIM3; TGFA; JMY; NONO; OSM; CARD6; PKM; SIRT1; SFPQ; HCK; NAA15; PROK2; CD274; PCID2; RBM25; LAMTOR5; RALB; TFDP1; DPF2; CD40LG; PSMB10; ATM; SMAD3; CD5; SLC4A7; ARRB2; CD2; CCR7; TXNIP; IKZF3; LG…	1666
granulocyte activation	0.000366655	0.0123746	GO:0036230	b	4	ANXA3; KMT2E; TYROBP; FCER1G; PRKCD; STX11; STXBP2	27
regulation of molecular function	0.00294293	0.0139638	GO:0065009	b	2	ZCCHC11; LYPLA1; PTK2B; RCBTB2; S100A12; FURIN; DLG1; PPP1R3B; DENND2D; ARHGEF9; GADD45A; GADD45B; NCF4; HSP90AB1; FADD; CDH1; MYC; HDGF; RALGAPA1; CDKN2D; TRIM25; WIPI1; CREB1; SMARCD3; ARRDC3; GATA3; AKIRIN2; MAGED1; ACSL1; ADAM9; ATR; RASGRP1; ANO9; GBA; ITGA4; ANXA3; DENND4C; PINK1; PSENEN; TGFA; JMY; CABIN1; AHNAK; TBC1D19; SPINT2; SIRT1; CDC25B; HCK; VPS9D1; GSTO1; TAF3; PROK2; PCID2; RBM26…	2222
establishment of localization	0.00302474	0.0139638	GO:0051234	b	2	HBM; LIN7A; NCBP1; WWP1; LYPLA1; TMCO3; KIAA0586; UPRT; HPS4; PTK2B; CHMP2A; ALMS1; MARCH2; SLC30A4; FTH1; PLIN3; FURIN; DLG1; IGF2BP2; SMG1; VPS9D1; ARHGEF9; PTGER4; CACNA1E; HSP90AB1; SLC12A2; CDH1; MYC; MTMR2; XK; CBLB; TRIM28; DYSF; HK2; HK3; HK1; CREB1; PASK; GUK1; NMT2; RBP7; ATP2B1; SEC23IP; GATA3; SLC41A1; SCARF1; STOM; GRB10; ACSL1; SLC2A3; SLC2A1; ADAM9; SNX18; TLR5; SLC4A1; SLC9B2; NUP…	3796
response to external stimulus	0.00305457	0.0139638	GO:0009605	b	2	ZCCHC11; SPTB; PTK2B; CYP4F12; SEMA4A; S100A12; DLG1; PTGER4; GADD45A; MPP1; DSC2; HSP90AB1; SLC12A2; LIMK1; CD28; CDKN2D; TRIM25; WIPI1; CREB1; TNIP1; ABLIM1; NMT2; ATG2B; GATA3; HPSE; TC2N; MAX; ACSL1; RBM4B; SLC2A1; ADAM9; TLR5; SIN3A; CD3E; SNX3; BATF; ERAP1; GBA; METAP1; METRNL; IFNGR2; PSENEN; AP2S1; PIK3R4; OSM; ATG9A; LTBR; SIRT1; IL4R; TK1; HCK; MAP1LC3B2; CR1; PROK2; TYROBP; PADI2; ITGA…	1807
response to stress	0.00348613	0.0152122	GO:0006950	b	2	DDIAS; GSR; HSPA6; AKIRIN2; CTC1; HPS4; PTK2B; TNRC6C; CYP4F12; RAD23B; S100A12; MAFG; LTBR; DOCK9; SMG1; C1RL; PTGER4; GADD45A; GADD45B; RAD23A; DSC2; DGKH; HSP90AB1; SLC12A2; MYC; HDGF; ATM; TRIM28; CDKN2D; HK2; TRIM25; GRINA; WIPI1; CREB1; TMEM109; TNIP1; EDEM2; ATP2B1; HHEX; ATG2B; MDM4; GATA3; GMPR; F5; HPSE; DNAJA4; TC2N; MAX; SLC2A1; ADAM9; TLR5; ARRB2; BATF; ERAP1; NFATC3; GBA; METAP1; IT…	3048
adaptive immune response	0.000946176	0.0161901	GO:0002250	b	3	IL7R; BATF; CD40LG; SEMA4A; DLG1; FCER1G; TXK; C1RL; RFTN1; FADD; PYCARD; JAG1; MALT1; SIRT1; CD28; IL4R; PRKCD; PRKCQ; LEF1; GATA3; CR1; ITK; STX11	216
cellular component biogenesis	0.00389185	0.0162442	GO:0044085	b	2	LIN7A; TMOD1; NCBP1; SPTB; SF1; PTK2B; CHMP2A; SEC23IP; CLASP2; DLG1; PTGER4; ALMS1; FADD; CDH1; OFD1; MTMR2; ATPAF1; TRIM28; MSRB1; WIPI1; ABLIM1; ATG2B; MDM4; DGKH; TWF2; DNAJA4; CIRH1A; STOM; TUBB4B; SLC2A1; TTC17; MAX; TTC19; CD3E; NUP205; PCM1; INO80; PUM2; CD151; PINK1; SHPRH; ZNHIT6; SRSF5; AP2S1; JMY; SRSF1; CABIN1; AHNAK; SHKBP1; TBC1D19; ATG9A; SIRT1; TSPYL1; TK1; HCK; CAPG; DYNC2H1; GP…	1959
regulation of cellular metabolic process	0.000519512	0.0168322	GO:0031323	b	4	ZCCHC11; SMARCC1; RNF10; NCBP1; WWP1; CTC1; STK16; SF1; SFMBT1; PTK2B; FRYL; TNRC6C; RCBTB2; CAPRIN1; S100A12; FURIN; DLG1; RBM25; DOCK9; IGF2BP2; PPP1R3B; DENND2D; ARHGEF9; PARP15; GADD45A; GADD45B; RAD23A; ROPN1L; PDE8A; HSP90AB1; ZNF318; ZNF585B; MEIS3P2; RPTOR; MEIS3P1; CDH1; KRBOX4; MYC; HDGF; LIMK1; MTMR2; ZNF207; ATM; TRIM28; CDKN2D; TRIM25; MED17; SP4; CNOT6L; CREB1; PASK; ZNF765; TNIP1; …	5080
activation of innate immune response	0.00108799	0.0179519	GO:0002218	b	3	MAP2K2; PYCARD; FADD; UBE2D2; RFTN1; CREB1; AIM2; MAPK3; PGLYRP1; TNIP1; ARRB2; ITGAM; TLR5; NLRC4; HCK; PIK3R4; SIN3A; DUSP3; MAP2K6	166
regulation of biological quality	0.00449324	0.017973	GO:0065008	b	2	LIN7A; GSR; TMOD1; PABPC1; GLRX5; SPTB; UPRT; HPS4; PTK2B; SLC30A4; CLASP2; S100A12; FURIN; DLG1; CYP4F12; MDM4; DSC2; CACNA1E; HSP90AB1; SLC12A2; CDH1; MYC; PYGL; MTMR2; ZNF207; IARS; SLC38A1; HK2; HK3; GRINA; HK1; CNOT6L; CREB1; PASK; CTSZ; TNIP1; ARRDC3; ATP2B1; GK; GATA3; CEP350; DGKH; HPSE; TWF2; TC2N; ARPC1B; SLC2A1; SLC4A1; SIN3A; IL7R; ERAP1; RASGRP1; ELAVL1; GBA; METAP1; PCM1; ITGA4; GAP…	2797
heterocycle biosynthetic process	0.000601025	0.0180318	GO:0018130	b	4	ZCCHC11; SMARCC1; RNF10; NCBP1; WWP1; SPTB; STK16; UPRT; SF1; SFMBT1; PTK2B; FRYL; S100A12; MAFG; ZNF382; ZNF354C; ATF7IP; PDE8A; ZNF585B; MEIS3P2; MEIS3P1; CDH1; KRBOX4; MYC; HDGF; DMTF1; ZNF207; CD28; TRIM28; CDKN2D; TRIM25; MED17; SP4; CNOT6L; CREB1; ZNF765; TNIP1; GUK1; TXN; MDM4; GATA3; GMPR; HNRNPDL; CIRH1A; ZNF841; MAX; PARP15; TCF12; ZBTB20; SIN3A; ZBTB24; BATF; NFATC3; ADNP; SKAP1; UBE2D…	3543
regulation of response to stress	0.000617529	0.0180318	GO:0080134	b	4	MAP4K1; ERAP1; GBA; EPHA4; UBE2D2; SMAD3; BMPR1A; PTK2B; RPTOR; ARRB2; MAP2K6; IFNGR2; CCR7; NLRC4; S100A12; LTBR; TXN; AP2S1; TXK; ATM; GADD45A; GADD45B; FYN; CASK; HSP90AB1; MAPK3; RFTN1; PIK3R4; OSM; S100A8; FADD; S100A9; MYC; GRINA; DUSP3; CYP4F12; TGFBR2; SIRT1; CD28; TRIM28; CDKN2D; METRNL; CD47; TLR5; CD59; FCER1G; CREB1; PRKCD; SFPQ; TNIP1; AP2A1; PYCARD; PRKCQ; HCK; AIM2; GATA3; HPSE; CA…	906
protein stabilization	0.000623322	0.0180318	GO:0050821	b	4	ZNF207; NAA15; TBRG1; PRKCD; CREB1; SMAD3; GAPDH; HPS4; AAK1; IFI30; FLOT2; PINK1; MDM4	88
single-organism carbohydrate metabolic process	0.00124796	0.0198814	GO:0044723	b	3	ALG9; CYB5R3; HDAC4; BPGM; ST6GAL1; GAPDH; PTK2B; DGAT2; GYG1; PGD; ST6GALNAC4; PPP1R3B; GBGT1; TALDO1; B3GNT8; TET1; TKT; RPIA; CTSA; NANS; PYGL; MTMR2; PKM; ST3GAL2; SIRT1; CLASP2; ST3GAL4; HK2; HK3; HK1; PGM1; PASK; ENO2; AP2A1; GDE1; ALG13; GK; GALNT14; GSTO1; GRB10; PFKFB3; SLC2A3; BAD; SLC2A1; FUT7; B4GALT5; MGAT4A; OGT; EDEM2; NEU1; FUT8	630
cell activation involved in immune response	0.00142686	0.0219736	GO:0002263	b	3	BATF; FCER1G; CD28; CD40LG; IL4R; PTGER4; RASGRP1; ANXA3; PGLYRP1; STX11; TYROBP; PTK2B; STXBP2; FES; SEMA4A; PYCARD; LEF1; GATA3	157
aromatic compound biosynthetic process	0.000826097	0.0230738	GO:0019438	b	4	ZCCHC11; SMARCC1; RNF10; NCBP1; WWP1; SPTB; STK16; UPRT; SF1; SFMBT1; PTK2B; FRYL; S100A12; MAFG; ZNF382; ZNF354C; ATF7IP; PDE8A; ZNF585B; MEIS3P2; MEIS3P1; CDH1; KRBOX4; MYC; HDGF; DMTF1; ZNF207; CD28; TRIM28; CDKN2D; TRIM25; MED17; SP4; CNOT6L; CREB1; ZNF765; TNIP1; GUK1; TXN; MDM4; GATA3; GMPR; HNRNPDL; CIRH1A; ZNF841; MAX; PARP15; TCF12; ZBTB20; SIN3A; ZBTB24; BATF; NFATC3; ADNP; SKAP1; UBE2D…	3545
lymphocyte proliferation	0.000888042	0.0239501	GO:0046651	b	4	IL7R; CD40LG; PSMB10; ATM; CD151; IKZF3; DLG1; FYN; FADD; PYCARD; MALT1; CBLB; CD28; CD59; PRKCD; SATB1; PRKCQ; LEF1; ADK; CD274; BST1; ITGAM; CD3E	215
nucleobase-containing compound biosynthetic process	0.000933602	0.0239501	GO:0034654	b	4	ZCCHC11; SMARCC1; RNF10; NCBP1; WWP1; STK16; UPRT; SF1; SFMBT1; PTK2B; FRYL; S100A12; MAFG; ZNF382; ZNF354C; ATF7IP; PDE8A; ZNF585B; MEIS3P2; MEIS3P1; CDH1; KRBOX4; MYC; HDGF; DMTF1; ZNF207; CD28; TRIM28; CDKN2D; TRIM25; MED17; SP4; CNOT6L; CREB1; ZNF765; TNIP1; GUK1; TXN; MDM4; GATA3; GMPR; HNRNPDL; CIRH1A; ZNF841; MAX; PARP15; TCF12; ZBTB20; SIN3A; ZBTB24; BATF; NFATC3; ADNP; SKAP1; UBE2D2; ANX…	3481
mononuclear cell proliferation	0.000946176	0.0239501	GO:0032943	b	4	IL7R; CD40LG; PSMB10; ATM; CD151; IKZF3; DLG1; FYN; FADD; PYCARD; MALT1; CBLB; CD28; CD59; PRKCD; SATB1; PRKCQ; LEF1; ADK; CD274; BST1; ITGAM; CD3E	216
catabolic process	0.00647132	0.0242794	GO:0009056	b	2	ZCCHC11; HSPA6; WWP1; PARN; PLBD1; ATF7IP; PTK2B; TNRC6C; RCBTB2; USP24; NCBP1; SMG1; PPP1R3B; DENND2D; ARHGEF9; CYP4F12; GK; RAD23A; PNPLA1; HSP90AB1; PIK3R4; CAPN1; LYPLA1; PYGL; MTMR2; CBLB; ATM; FMO4; HK2; HK3; HK1; CTSD; CNOT6L; MON2; ATG2B; MDM4; PDE8A; USP37; HPSE; RASGRF2; TUBB4B; ACSL1; ADAM9; DDAH2; SNX3; RASGRP1; GBA; PABPC1; UBE2D2; GAPDH; DENND4C; PINK1; XPO1; UBAP1; PNPLA2; TKT; TBC…	2359
regulation of biological process	0.00657566	0.0242794	GO:0050789	b	2	ZCCHC11; SMARCC1; RNF10; NCBP1; CTC1; STK16; SEMA4A; CLASP2; DLG1; PTGER4; ALMS1; PIK3R4; MEIS3P2; MEIS3P1; OFD1; CBLB; GRINA; WIPI1; SP4; ABLIM1; TBCK; GATA3; HNRNPDL; TTI1; TC2N; GRB10; PARP15; CLEC2D; TCF12; IL7R; RASGRP1; ELAVL1; ITGA4; PUM2; DENND4C; XPO1; DGAT2; TAX1BP3; H3F3C; WSB2; ZNF512; SIGLEC9; FOXJ3; HCK; ZNF382; GSTO1; ZNF354C; TYROBP; FRAT2; ANPEP; PRDM2; GADD45B; SCAI; CD40LG; MAG…	8817
macromolecule metabolic process	0.001704	0.0246924	GO:0043170	b	3	ZCCHC11; SMARCC1; RNF10; HSPA6; CTC1; STK16; UBAC1; DUSP23; NCBP1; DLG1; SMG1; SRPK1; BTAF1; PIK3R4; MEIS3P2; MEIS3P1; CBLB; WIPI1; SP4; ABLIM1; GATA3; HNRNPDL; TC2N; GRB10; PARP15; TCF12; IL7R; ELAVL1; UBE2D2; PUM2; XPO1; WSB2; ZNF512; FOXJ3; TSPYL1; SENP5; HCK; ZNF382; PREPL; ZNF354C; ANPEP; PRDM2; EMC3; METTL2B; CD40LG; LRPAP1; TK1; SMAD3; MKRN2; TFPT; ASPH; ALAS2; S100A9; S100A8; SETX; STYX; …	7369
leukocyte proliferation	0.00173303	0.0246924	GO:0070661	b	3	IL7R; CD40LG; PSMB10; ATM; CD151; IKZF3; DLG1; FYN; FADD; PYCARD; MALT1; CBLB; CD28; CD59; PRKCD; SATB1; PRKCQ; LEF1; ADK; CD274; BST1; ITGAM; CD3E	226
response to wounding	0.00181364	0.0246924	GO:0009611	b	3	RASGRP1; CD40LG; EHD1; GBA; METAP1; EPHA4; ITGA4; SMAD3; PRKCQ; PGLYRP1; CD28; ARRB2; CD2; CCR7; S100A12; DOCK11; MAFG; SRSF5; FCER1G; HPS4; PTGER4; FYN; CASK; KIF3C; MAPK3; DGKH; ETS1; OSM; NFE2; S100A9; BSG; TGFBR2; S100A8; TGFA; CD59; ITGB4; DYSF; CLIC1; METRNL; CD47; PRKCD; HIST1H3C; TNIP1; HIST1H3F; PYCARD; ATP2B1; HCK; HHEX; ADM; TSPO; GATA3; HPSE; CASP4; CR1; F5; SCARF1; FERMT3; MAX; TC2N;…	863
negative T cell selection	0.00181719	0.0246924	GO:0043383	b	3	CD28; THEMIS; CD3E; CCR7	11
transport	0.00197151	0.0252159	GO:0006810	b	3	HBM; LIN7A; NCBP1; WWP1; LYPLA1; TMCO3; SIDT1; UPRT; HPS4; PTK2B; CHMP2A; ALMS1; MARCH2; SLC30A4; FTH1; PLIN3; FURIN; DLG1; IGF2BP2; SMG1; VPS9D1; ARHGEF9; PTGER4; CACNA1E; HSP90AB1; SLC12A2; CDH1; MYC; MTMR2; XK; CBLB; TRIM28; DYSF; HK2; HK3; HK1; CREB1; PASK; GUK1; NMT2; RBP7; ATP2B1; SEC23IP; GATA3; SLC41A1; SCARF1; STOM; GRB10; ACSL1; SLC2A3; SLC2A1; ADAM9; SNX18; TLR5; SLC4A1; SLC9B2; NUP205…	3711
cytokine production	0.00198359	0.0252159	GO:0001816	b	3	BATF; ZCCHC11; RASGRP1; CD40LG; CD2; GBA; SMAD3; PGLYRP1; ARRB2; MAP2K5; CCR7; NLRC4; S100A12; FURIN; DLG1; CEBPB; FCER1G; TXK; PTGER4; RFTN1; S100A9; S100A8; FADD; PYCARD; MALT1; CD28; IL4R; TRIM25; PRKCD; AIM2; PRKCQ; LEF1; IGF2BP2; TSPO; GATA3; AKIRIN2; HPSE; ITK; CD274; AGPAT2; TLR5; CD3E	505
cellular macromolecule localization	0.00201945	0.0252159	GO:0070727	b	3	SNX3; LIN7A; ASNA1; EHD1; ZNF207; PCM1; SYNRG; PIK3R4; ITGA4; AP3M1; RAB24; SMAD3; BMPR1A; BAD; UBAC2; SEC23IP; DENND4C; TXNIP; MID2; CLASP2; DLG1; TXN; AP2S1; DUSP16; RPL28; RAB31; NEDD4L; RALGAPB; FYN; SNX18; HSP90AB1; SEC63; RFTN1; FIS1; TOM1; FGF13; ATG9A; BSG; NUP205; SIN3A; CBLB; SIRT1; HHEX; TRIM28; NUP155; STYX; LYPLA1; CTSA; XPO1; IPO9; VPS41; FCER1G; RABL2B; CDH1; AP2A1; MTERF4; VTI1B; …	1161
regulation of leukocyte activation	0.00104202	0.0255769	GO:0002694	b	4	IL7R; TGFBR2; ATM; TESPA1; CD5; BAD; STXBP2; PRELID1; CD2; CCR7; IKZF3; DLG1; FCER1G; FYN; ADK; FADD; PYCARD; DUSP3; CBLB; CD28; IL4R; CD47; CD59; FES; PRKCQ; GATA3; CD274; PCID2; PGLYRP1; BST1; MALT1; CD3E	342
cellular response to chemical stimulus	0.00213603	0.0259696	GO:0070887	b	3	ZCCHC11; SMARCC1; STK16; PTK2B; TNRC6C; ALPL; S100A12; FURIN; ARHGEF9; CYP4F12; MPP1; HSP90AB1; PHC1; FADD; CDH1; MYC; HDGF; CD28; TRIM25; WIPI1; CREB1; MDM4; GATA3; TWF2; GRB10; ACSL1; ADAM9; TLR5; NUP205; IL7R; NFATC3; GBA; UBE2D2; GAPDH; IFNGR2; DENND4C; PINK1; PSENEN; XPO1; AP2S1; THEM4; NONO; DGAT2; PIK3R4; OSM; SIRT1; IL4R; SFPQ; HCK; GSTO1; ATP6V0D1; ITGAM; NUP155; LAMTOR5; RALB; TFDP1; DD…	2047
T cell selection	0.00765701	0.0262741	GO:0045058	b	2	BATF; CD28; THEMIS; GATA3; CCR7; CD3E	34
organelle organization	0.00769558	0.0262741	GO:0006996	b	2	SMARCC1; TMOD1; CTC1; SPTB; ATF7IP; SFMBT1; PTK2B; AKT3; SEC23IP; CLASP2; NUP43; HDAC4; DLG1; PTGER4; GADD45A; ALMS1; EML4; PIK3R4; PHC1; OFD1; ZNF207; CD28; DYSF; HK2; WIPI1; TDRKH; CREB1; ABLIM1; ATG2B; GATA3; CEP350; USP37; TWF2; MON2; TSPO; ARPC1B; TTC17; CHMP2A; TUBB4B; TTC19; NUP205; SNX3; MSL2; MFSD8; PCM1; GAPDH; PUM2; PINK1; SHPRH; JADE2; PIM3; TGFA; AP2S1; JMY; CABIN1; CHD9; TCTN1; PNPL…	2763
single-organism localization	0.00793698	0.0262741	GO:1902578	b	2	HBM; LIN7A; WWP1; LYPLA1; TMCO3; SIDT1; UPRT; HPS4; PTK2B; CHMP2A; ALMS1; SLC30A4; CLASP2; S100A12; FURIN; DLG1; VPS9D1; ARHGEF9; PTGER4; CACNA1E; HSP90AB1; SLC12A2; CDH1; MYC; MTMR2; XK; CBLB; TRIM28; HK2; HK3; HK1; CREB1; PASK; GUK1; ATP2B1; GATA3; CEP350; SLC41A1; TWF2; KIF1B; MON2; GRB10; ACSL1; SLC2A3; SLC2A1; ADAM9; SNX18; TLR5; SLC4A1; SLC9B2; NUP205; SNX3; RASGRP1; ANO9; RILP; PCM1; ITGA4…	3288
macromolecular complex subunit organization	0.00228411	0.0270579	GO:0043933	b	3	LIN7A; SMARCC1; TMOD1; NCBP1; SPTB; SF1; SFMBT1; PTK2B; CHMP2A; CLASP2; DLG1; PTGER4; CEP120; ALMS1; EML4; PHC1; FADD; CDH1; MYC; MTMR2; ATPAF1; TRIM28; MSRB1; CNOT6L; SMARCD3; ATF7IP; MDM4; GATA3; DGKH; TWF2; TUBB4B; SLC2A1; TTC17; ARPC1B; TTC19; CD3E; NUP205; MSL2; PCM1; INO80; PUM2; PINK1; SHPRH; JADE2; ZNHIT6; SRSF5; AP2S1; JMY; SRSF1; CABIN1; CHD9; AHNAK; SHKBP1; NFE2; SIRT1; TSPYL1; SFPQ; S…	2016
regulation of gene silencing	0.00119499	0.027817	GO:0060968	b	4	SIRT1; TET1; HIST1H3C; HIST1H3F; TNRC6C; SIN3A	24
intracellular transport	0.00120197	0.027817	GO:0046907	b	4	NCBP1; LYPLA1; HPS4; PTK2B; CHMP2A; SEC23IP; SMG1; ALMS1; HSP90AB1; CDH1; MTMR2; KIF3C; CBLB; TRIM28; CTSA; WIPI1; MON2; NMT2; NUP205; SNX3; RASGRP1; RILP; PCM1; SEC63; SLC25A37; SLC25A32; SRSF5; AP2S1; THEM4; SRSF1; PIK3R4; SIRT1; DYNC2H1; FTL; GSTO1; LRBA; NUP155; IPO9; IPO7; TFDP1; EHD1; AP3M1; SMAD3; STXBP2; CCR7; TXNIP; ATP5E; FCER1G; VPS41; ASPH; SNX18; MAPK3; TBRG1; FTH1; RAB20; HHEX; STYX…	1405
single-organism catabolic process	0.00244661	0.0282584	GO:0044712	b	3	HSPA6; ATF7IP; PTK2B; RCBTB2; FURIN; PPP1R3B; DENND2D; ARHGEF9; CYP4F12; PNPLA1; PYGL; MTMR2; ZNF207; ATM; PLBD1; HK2; HK3; HK1; CTSD; MON2; ATG2B; GK; PDE8A; HPSE; SCARF1; TUBB4B; ADAM9; DDAH2; RASGRP1; GBA; GAPDH; DENND4C; PNPLA2; TKT; PIK3R4; PNPLA6; ATG9A; PKM; SIRT1; PGM1; RALGAPA1; VPS9D1; MAP1LC3B2; SQRDL; CBS; LAMTOR5; LAMTOR1; HDAC4; EPHA4; DOCK9; ARRB2; CCR7; GLS; DOCK10; DOCK11; S1PR1;…	1471
regulation of response to stimulus	0.00253896	0.0286098	GO:0048583	b	3	ZCCHC11; STK16; PTK2B; TNRC6C; RCBTB2; CYP4F12; THEMIS; S100A12; FURIN; DLG1; DOCK9; DENND2D; ARHGEF9; GRK6; GADD45A; MPP1; INPP4B; HSP90AB1; PIK3R4; FADD; CDH1; MYC; RALGAPA1; AKAP11; CBLB; ATM; TRIM28; CDKN2D; TRIM25; GRINA; CREB1; TNIP1; NMT2; ARRDC3; HHEX; GATA3; HPSE; SCARF1; TTI1; TC2N; GRB10; SECTM1; ADAM9; TLR5; ATR; SIN3A; CD3E; IL7R; ERAP1; NFATC3; GBA; METAP1; SKAP1; ITGA4; OFD1; LAMTO…	2884
carbohydrate metabolic process	0.00271674	0.029301	GO:0005975	b	3	GUSBP11; ALG9; CYB5R3; HDAC4; BPGM; GBA; GAPDH; PTK2B; UST; TALDO1; DGAT2; GYG1; PGD; ST6GALNAC4; PPP1R3B; PRPS1; GBGT1; ST6GAL1; B3GNT8; NUP43; TET1; TKT; RPIA; CTSA; NANS; PYGL; MTMR2; PKM; ST3GAL2; SIRT1; CLASP2; ST3GAL4; HK2; HK3; NUP160; HK1; PGM1; PASK; ENO2; AP2A1; GDE1; ALG13; GK; HPSE; GALNT14; GSTO1; GRB10; PFKFB3; SLC2A3; BAD; SLC2A1; FUT7; B4GALT5; MGAT4A; NUP155; OGT; EDEM2; NEU1; NU…	797
leukocyte migration involved in immune response	0.00272715	0.029301	GO:0002522	b	3	FUT7; HCK	2
regulation of nitrogen compound metabolic process	0.00137434	0.0308473	GO:0051171	b	4	ZCCHC11; SMARCC1; RNF10; NCBP1; WWP1; CTC1; STK16; SF1; SFMBT1; PTK2B; FRYL; TNRC6C; RCBTB2; S100A12; MAFG; RBM25; ZNF382; DENND2D; ARHGEF9; ATF7IP; TSPO; GATA3; HSP90AB1; ZNF585B; MEIS3P2; MEIS3P1; CDH1; KRBOX4; MYC; HDGF; DMTF1; ZNF207; CD28; TRIM28; TRIM25; MED17; SP4; CNOT6L; CREB1; ZNF765; TNIP1; SMARCD3; TXN; MDM4; PDE8A; HNRNPDL; CIRH1A; ZNF841; MAX; PARP15; TCF12; ATR; ZBTB20; ZNF559; CD3…	3976
leukocyte activation involved in immune response	0.00142686	0.0308473	GO:0002366	b	4	BATF; FCER1G; CD28; CD40LG; IL4R; PTGER4; RASGRP1; ANXA3; PGLYRP1; STX11; TYROBP; PTK2B; STXBP2; FES; SEMA4A; PYCARD; LEF1; GATA3	157
monosaccharide metabolic process	0.00144715	0.0308473	GO:0005996	b	4	CYB5R3; TALDO1; GAPDH; BAD; GYG1; PGD; PPP1R3B; TKT; RPIA; PYGL; PKM; SIRT1; HK2; HK3; HK1; PGM1; PASK; ENO2; GSTO1; OGT; PFKFB3; SLC2A3; SLC2A1; FUT7; GRB10; FUT8	264
positive regulation of catalytic activity	0.00148882	0.0309216	GO:0043085	b	4	PTK2B; RCBTB2; S100A12; DLG1; VPS9D1; DENND2D; ARHGEF9; GADD45A; GADD45B; PSMB10; HSP90AB1; FADD; MYC; HDGF; RALGAPA1; CTSA; WIPI1; CREB1; MON2; ARRDC3; ITK; MAGED1; ACSL1; ADAM9; RASGRP1; DENND4C; PINK1; PSENEN; TGFA; TBC1D19; SIRT1; CDC25B; CR1; PROK2; LAMTOR5; LAMTOR1; NCF4; EPHA4; SMAD3; DOCK9; CCR7; DOCK10; DOCK11; S1PR1; ASPH; SNX18; MAPK3; S100A9; S100A8; RABEP1; FGF13; TGFBR2; AIM2; AGAP9…	1198
organic cyclic compound biosynthetic process	0.00156599	0.0317114	GO:1901362	b	4	ZCCHC11; SMARCC1; RNF10; NCBP1; WWP1; SPTB; STK16; UPRT; SF1; SFMBT1; PTK2B; FRYL; S100A12; MAFG; ZNF382; ZNF354C; ATF7IP; PDE8A; ZNF585B; MEIS3P2; MEIS3P1; CDH1; KRBOX4; MYC; HDGF; DMTF1; ZNF207; CD28; TRIM28; CDKN2D; TRIM25; MED17; SP4; CNOT6L; CREB1; ZNF765; TNIP1; GUK1; TXN; MDM4; GATA3; GMPR; HNRNPDL; CIRH1A; ZNF841; MAX; PARP15; TCF12; ZBTB20; SIN3A; ZBTB24; BATF; NFATC3; CYB5R3; ADNP; CYB5…	3659
cellular protein localization	0.00166295	0.0328533	GO:0034613	b	4	SNX3; LIN7A; ASNA1; EHD1; ZNF207; PCM1; SYNRG; PIK3R4; ITGA4; AP3M1; RAB24; SMAD3; BMPR1A; BAD; UBAC2; SEC23IP; DENND4C; TXNIP; MID2; CLASP2; DLG1; TXN; AP2S1; DUSP16; RPL28; RAB31; NEDD4L; RALGAPB; FYN; SNX18; HSP90AB1; SEC63; RFTN1; FIS1; TOM1; FGF13; ATG9A; BSG; NUP205; SIN3A; CBLB; SIRT1; HHEX; TRIM28; NUP155; STYX; LYPLA1; CTSA; XPO1; IPO9; VPS41; FCER1G; RABL2B; CDH1; AP2A1; MTERF4; VTI1B; …	1153
regulation of cell death	0.00170431	0.0328688	GO:0010941	b	4	PTK2B; CHMP2A; LTBR; ARHGEF9; GADD45A; GADD45B; HSP90AB1; FADD; CDH1; MYC; CDKN2D; GRINA; TMEM109; MDM4; GATA3; MAGED1; CD3E; DDAH2; ADNP; PINK1; PSENEN; TRAF5; TGFA; JMY; NONO; OSM; CARD6; SIRT1; SFPQ; HCK; NAA15; PROK2; CD274; PCID2; RBM25; LAMTOR5; TFDP1; DDIAS; CD40LG; PSMB10; ATM; SMAD3; ARRB2; CCR7; TXNIP; IKZF3; FCER1G; TFPT; CDC34; S100A9; S100A8; PDCD7; SETX; LEF1; ADM; TSPO; FAIM3; NAA3…	1270
regulation of cell activation	0.00178001	0.0329899	GO:0050865	b	4	IL7R; TGFBR2; ATM; TESPA1; CD5; BAD; STXBP2; PRELID1; CD2; CCR7; IKZF3; DLG1; FCER1G; FYN; ADK; FADD; PYCARD; DUSP3; CBLB; CD28; IL4R; CD47; CD59; PRKCD; FES; PRKCQ; GATA3; CD274; PCID2; PGLYRP1; BST1; MALT1; CD3E	368
regulation of organelle organization	0.00179204	0.0329899	GO:0033043	b	4	TMOD1; ZNF207; ATM; SIRT1; SMAD3; MAP2K2; PTK2B; CHMP2A; ARRB2; CCR7; PINK1; DLG1; JMY; VPS41; WASF2; PTGER4; CDK13; S1PR1; SPTB; ALMS1; EML4; MAPK3; YLPM1; TBC1D19; OSM; S100A8; FGF13; S100A9; MYC; LIMK1; SIN3A; TGFA; KMT2A; CD28; CLASP2; TET1; XPO1; PRKCD; PADI2; FES; PYCARD; HCK; CAPG; GATA3; CNOT6L; TWF2; TLK2; ABI2; OGT; PCID2; BAD; FIS1; ARPC1B; PRELID1; PPP3CC; RALB; TFDP1	735
interleukin-4 production	0.00186948	0.0336507	GO:0032633	b	4	TXK; ITK; GATA3; PRKCQ; LEF1; CD3E	26
response to mechanical stimulus	0.00349756	0.0367244	GO:0009612	b	3	FADD; TGFBR2; TLR5; LTBR; PTGER4; GADD45A; JUNB; FYN; PTK2B; MAPK3; BAD; CYBA; ATP1A1; SLC12A2; TXNIP; PTCH1; ETS1	157
establishment of RNA localization	0.00374276	0.0384257	GO:0051236	b	3	SRSF5; XPO1; HHEX; SMG1; NCBP1; SRRM1; NUP160; HNRNPA1; SIDT1; NUP43; RFTN1; NUP155; SRSF1; IGF2BP2; NUP205	132
cell proliferation	0.0123703	0.0395849	GO:0008283	b	2	RNF10; CTC1; SF1; PTK2B; FURIN; DLG1; CEP120; CAPN1; FADD; CDH1; MYC; HDGF; CBLB; CD28; CDKN2D; IFI30; SMARCD3; MDM4; GATA3; AKIRIN2; HPSE; MAGED1; BST1; CD3E; IL7R; PCM1; CD151; TGFA; OSM; MAFG; SIRT1; IL4R; CDC25B; CNOT11; TK1; HCK; PROK2; CD274; FRAT2; ITGAM; UTP20; TFDP1; CD40LG; HDAC4; PSMB10; ATM; SMAD3; CD5; TXNIP; IKZF3; OGFOD1; S1PR1; ASPH; CASK; TBRG1; FGF13; FTH1; TGFBR2; CD59; FES; SA…	1609
establishment of protein localization	0.00407647	0.0399029	GO:0045184	b	3	LIN7A; LYPLA1; HPS4; CHMP2A; SEC23IP; S100A12; DLG1; PTGER4; HSP90AB1; CDH1; ATP6V0D1; CBLB; TRIM28; CTSA; GUK1; GATA3; ADAM9; TLR5; NUP205; SNX3; RILP; PCM1; SEC63; DENND4C; XPO1; AP2S1; PIK3R4; ATG9A; SIRT1; IL4R; CD274; COX18; FLOT1; NUP155; IPO9; IPO7; SNX20; AP2A1; TFDP1; CD40LG; ASNA1; EHD1; AP3M1; SMAD3; KIAA0586; STXBP2; ARRB2; CD2; CCR7; TXNIP; VPS41; ASPH; SNX18; RABEP1; BSG; BBS9; STYX…	1377
lymphocyte migration	0.00409568	0.0399029	GO:0072676	b	3	S1PR1; CCR7; ITGA4; PTK2B; PADI2; FADD; PYCARD; GATA3	50
regulation of cellular component size	0.00414576	0.0399029	GO:0032535	b	3	IL7R; TMOD1; SPTB; PTK2B; RPTOR; CCR7; HP1BP3; DLG1; JMY; HSP90AB1; FGF13; PYCARD; XK; LIMK1; PRKCD; CREB1; HCK; CAPG; TWF2; ABI2; ARPC1B; LAMTOR5	228
regulation of protein localization	0.00240359	0.042324	GO:0032880	b	4	SNX3; CD40LG; PCM1; CD274; SMAD3; BMPR1A; BAD; RALGAPB; CD2; CCR7; DLG1; TXN; ASPH; NEDD4L; PTGER4; CEP120; FYN; HSP90AB1; LYPLA1; CDH1; PYCARD; SIN3A; XPO1; SIRT1; TRIM28; IL4R; VTI1B; AIM2; AAK1; GATA3; TAX1BP3; PPP3CC; KIAA0586; MXI1; ADAM9; STX10; FIS1; TLR5; PTCH1; RALB; TFDP1	495
regulation of hemopoiesis	0.00258328	0.0441032	GO:1903706	b	4	IL7R; TESPA1; PTK2B; PRELID1; CD2; IKZF3; TYROBP; INPP4B; ETS1; TFE3; FADD; MYC; JAG1; TGFBR2; IL4R; KMT2E; CREB1; FES; LEF1; GATA3; OGT; PCID2; PGLYRP1; BAD	247
gene silencing by RNA	0.00261352	0.0441032	GO:0031047	b	4	TDRKH; DROSHA; NCBP1; PABPC1; CNOT11; CNOT6L; SMAD3; TNRC6C; ZCCHC11	57
leukocyte migration	0.0146209	0.0452777	GO:0050900	b	2	ITGA4; PTK2B; CD2; CCR7; S100A12; FCER1G; PTGER4; S1PR1; FYN; S100A9; S100A8; FADD; PYCARD; BSG; CD47; PADI2; HCK; GATA3; SLC7A11; IL16; FUT7; ITGAM; MMP9; MPP1	285
single-organism transport	0.0153409	0.0460228	GO:0044765	b	2	HBM; LIN7A; WWP1; LYPLA1; TMCO3; SIDT1; UPRT; HPS4; PTK2B; CHMP2A; ALMS1; SLC30A4; S100A12; FURIN; DLG1; VPS9D1; ARHGEF9; PTGER4; CACNA1E; HSP90AB1; SLC12A2; CDH1; MYC; MTMR2; CBLB; TRIM28; HK2; HK3; HK1; CREB1; PASK; GUK1; ATP2B1; GATA3; SLC41A1; KIF1B; MON2; GRB10; ACSL1; SLC2A3; SLC2A1; ADAM9; SNX18; TLR5; SLC4A1; SLC9B2; NUP205; SNX3; RASGRP1; ANO9; RILP; PCM1; SEC63; SLC25A37; SFXN5; TUBB4B;…	3123
cellular component organization	0.0168412	0.0489927	GO:0016043	b	2	LIN7A; SMARCC1; TMOD1; NCBP1; LYPLA1; PRELID1; SPTB; BBS9; SF1; SFMBT1; PTK2B; AKT3; SEC23IP; CAPRIN1; SEMA4A; CLASP2; NUP43; FURIN; DLG1; PTGER4; GADD45A; PSMB10; ALMS1; EML4; HSP90AB1; PIK3R4; PHC1; CAPN1; FADD; CDH1; H3F3C; MYC; MTMR2; ZNF207; ATPAF1; ATM; TRIM28; CDKN2D; CCSER2; HK2; MSRB1; WIPI1; CTSD; TDRKH; CREB1; ABLIM1; NMT2; ATG2B; MDM4; GATA3; CEP350; USP37; TWF2; DNAJA4; KIAA0586; MAX…	4713
defense response	0.00562489	0.0515742	GO:0006952	b	3	PTK2B; TNRC6C; S100A12; C1RL; PTGER4; HSP90AB1; FADD; CD28; TRIM28; TRIM25; CREB1; TNIP1; GATA3; AKIRIN2; TUBB4B; TLR5; BATF; ERAP1; NFATC3; GBA; UBE2D2; GAPDH; IFNGR2; AP2S1; THEM4; PIK3R4; OSM; ATG9A; IL4R; HCK; CR1; TOLLIP; PROK2; TYROBP; ITGAM; IPO7; CD40LG; HDAC4; MSRB1; SMAD3; LTB4R; RASGRP1; ARRB2; CCR7; TXNIP; FCER1G; DROSHA; MAPK3; S100A9; S100A8; DUSP3; LIMK1; METRNL; AIM2; FES; SRPK1; …	1291
organophosphate metabolic process	0.00570912	0.0515742	GO:0019637	b	3	HSPA6; UPRT; ATF7IP; PTK2B; RCBTB2; DLG1; SMG1; VPS9D1; DENND2D; ARHGEF9; MPP1; INPP4B; RPIA; PYGL; MTMR2; ATM; PLBD1; HK2; HK3; HK1; GUK1; GK; PDE8A; GMPR; PCYT1B; RASGRF2; TUBB4B; RASGRP1; PGS1; PINK1; RGS19; DGAT2; PNPLA2; TKT; PIK3R4; PNPLA6; TP53I3; TK1; GPHN; LAMTOR5; LAMTOR1; LCLAT1; EPHA4; MBOAT2; DOCK9; ARRB2; CCR7; DOCK10; DOCK11; ATP5E; CDIPT; OXER1; S1PR1; CASK; SNX18; ATP5EP2; RABEP1…	1445
regulation of localization	0.00584109	0.0515742	GO:0032879	b	3	LYPLA1; PTK2B; CHMP2A; SLC30A4; DLG1; PTGER4; CEP120; MPP1; DSC2; CACNA1E; HSP90AB1; FADD; CDH1; MTMR2; TRIM28; HK2; SARAF; PASK; GATA3; STOM; GRB10; SLC2A1; ADAM9; TLR5; NUP205; SNX3; ANO9; PCM1; ANXA3; SEMA4A; PINK1; XPO1; AP2S1; AHNAK; PNPLA2; OSM; NUP160; SIRT1; IL4R; HCK; GSTO1; CD274; PADI2; NUP155; RALB; TFDP1; CD40LG; EHD1; SMAD3; KIAA0586; STXBP2; ARRB2; CD2; CCR7; DOCK10; KCNA3; CAPN7; …	1739
positive regulation of biological process	0.00588156	0.0515742	GO:0048518	b	3	CMTM3; ZCCHC11; SMARCC1; RNF10; NCBP1; NAA15; PABPC1; CTC1; STK16; ATF7IP; HPS4; PTK2B; CHMP2A; TNRC6C; RCBTB2; CAPRIN1; THEMIS; S100A12; FURIN; DLG1; DOCK9; VPS9D1; DENND2D; ARHGEF9; PTGER4; GADD45A; GADD45B; PSMB10; NPAT; HSP90AB1; C1RL; PIK3R4; CAPN1; FADD; CDH1; H3F3C; MYC; HDGF; LIMK1; MTMR2; CBLB; RBM4B; ATM; TRIM28; CTSA; MED17; CNOT6L; CREB1; PASK; TNIP1; ABLIM1; ARRDC3; TXN; MDM4; GATA3;…	4268
leukocyte mediated immunity	0.00591652	0.0515742	GO:0002443	b	3	IL7R; BATF; RASGRP1; CD40LG; STXBP2; ARRB2; DLG1; FCER1G; C1RL; RFTN1; FADD; JAG1; MALT1; ANXA3; CD28; KMT2E; PRKCD; FES; GATA3; CR1; TUBB4B; STX11	235
adaptive immune response based on somatic recombination of immune receptors built from immunoglobulin superfamily domains	0.00316098	0.0517184	GO:0002460	b	4	DLG1; IL7R; FCER1G; CD28; CD40LG; IL4R; C1RL; BATF; PRKCD; STX11; RFTN1; CR1; FADD; PRKCQ; SEMA4A; LEF1; JAG1; GATA3; MALT1	182
cellular protein metabolic process	0.00319249	0.0517184	GO:0044267	b	4	RNF10; NCBP1; WWP1; LYPLA1; STK16; PTK2B; AKT3; TNRC6C; CAPRIN1; S100A12; FURIN; DLG1; ALG13; SMG1; GRK6; GADD45A; GADD45B; RAD23A; B3GNT8; PRPF4B; NANS; HSP90AB1; PHC1; RPTOR; FADD; MYC; HDGF; MTMR2; CBLB; ATM; TRIM28; CDKN2D; CTSA; WIPI1; CNOT6L; CREB1; PASK; CTSZ; TNIP1; KLHL2; NMT2; ARRDC3; GATA3; AKIRIN2; DNAJA4; MAGED1; ACSL1; RBM4B; ADAM9; NARS2; TUBB4B; ATR; CD3E; SNX3; ALG9; ELAVL1; MSL2…	3691

## Sheet: Pathways
Pathway	Source	p-value	q-value	DE Genes In Pathway	# Genes in Pathway	# Genes in array
Neutrophil degranulation	Reactome	7.99e-12	7.3e-09	ANPEP; CYB5R3; HSPA6; TOM1; CD59; CAT; STOM; PGLYRP1; SIGLEC9; S100A12; GYG1; CREG1; KCMF1; FCER1G; RAB31; TYROBP; OSCAR; QPCT; HSP90AB1; DOK3; ACAA1; S100A9; S100A8; CAPN1; HK3; PYCARD; FTH1; PYGL; PKM; FCAR; TMEM63A; ALDH3B1; CD63; CTSA; CD47; CTSD; PRKCD; PGM1; CTSZ; PADI2; CYSTM1; LRG1; FTL; HPSE; MCEMP1; CR1; RAB24; TOLLIP; AGPAT2; CDK13; TUBB4B; HVCN1; SLC2A3; LAMTOR1; BRI3; CYBA; BST1; ITG…	497	435
Innate Immune System	Reactome	7.74e-08	3.54e-05	HSPA6; SPTB; AKT3; TNRC6C; S100A12; TYROBP; HSP90AB1; CAPN1; FADD; ATP6V0D1; PYGL; FCAR; CD28; HK3; CTSD; CREB1; CTSZ; HPSE; ARPC1B; SLC2A3; BST1; TLR5; RASGRP1; CYB5R3; UBE2D2; TUBB4B; THEM4; OSCAR; QPCT; PIK3R4; PKM; PGM1; CYSTM1; FTL; CR1; TOLLIP; CYBA; ANPEP; LAMTOR1; NCF4; STOM; NFATC3; ARRB2; TXNIP; KCMF1; FCER1G; MAPK3; S100A9; S100A8; FTH1; DUSP3; LIMK1; CD63; AIM2; TMEM63A; MCEMP1; ITK; …	1309	1052
Immune System	Reactome	3.86e-07	0.000117496	HSPA6; NCR3LG1; SPTB; PTK2B; AKT3; TNRC6C; UBAC1; S100A12; LTBR; TYROBP; WWP1; HSP90AB1; CAPN1; FADD; CDH1; ATP6V0D1; PYGL; FCAR; CBLB; CD28; TRIM25; CTSD; IFI30; CTSZ; KLHL2; HPSE; SOCS3; ARPC1B; SLC2A3; CLEC2D; BST1; TLR5; CD3E; IL7R; RASGRP1; CYB5R3; HK3; UBE2D2; IFNGR2; TUBB4B; AP2S1; THEM4; OSCAR; QPCT; PIK3R4; OSM; PKM; IL4R; PGM1; CYSTM1; FTL; CR1; LILRA6; TOLLIP; CD274; UBE2F; CYBA; ANPEP…	1950	1597
Cellular responses to stress	Reactome	4.43e-06	0.00101177	GSR; HSPA6; NCF4; PRDX5; ATM; UBE2D2; CAT; ATR; MAP2K6; RPTOR; CEBPB; TFDP1; CABIN1; GABARAPL2; NUP43; HSP90AB1; MAPK3; ETS1; PHC1; PHC3; SIRT1; ETS2; CDKN2D; TXN; NUP160; WIPI1; SCMH1; HIST1H3C; CYBA; HIST1H3F; LAMTOR5; MDM4; LMNB1; PIK3R4; NUP155; TNRC6C; LAMTOR1; NUP205	393	317
Glucose transport	Reactome	8.56e-05	0.0133405	HK1; HK2; HK3; NUP160; SLC2A14; SLC2A3; SLC2A1; NUP43; NUP155; NUP205	45	43
Inflammasomes	Reactome	8.76e-05	0.0133405	TXN; AIM2; HSP90AB1; TXNIP; NLRC4; PYCARD	15	15
Transcriptional misregulation in cancer - Homo sapiens (human)	KEGG	0.000125528	0.0163904	TRAF1; CEBPA; HHEX; PBX1; CEBPB; ATM; MAX; MMP9; KMT2A; RXRA; HIST1H3C; HIST1H3F; ITGAM; TFE3; CCR7; H3F3C; MYC; SIN3A; TGFBR2; FUT8	180	145
T cell receptor signaling pathway - Homo sapiens (human)	KEGG	0.000218233	0.0249331	DLG1; CBLB; NFATC3; RASGRP1; ITK; MAP2K2; FYN; MAPK3; CD28; AKT3; PRKCQ; CD40LG; PPP3CC; CD3E; MALT1	105	96
Central carbon metabolism in cancer - Homo sapiens (human)	KEGG	0.00031466	0.0296158	MAP2K2; HK2; HK3; HK1; SLC2A1; MAPK3; AKT3; SLC1A5; MYC; GLS; PKM	67	59
Hexose transport	Reactome	0.000324024	0.0296158	HK1; HK2; HK3; NUP160; SLC2A14; SLC2A3; SLC2A1; NUP43; NUP155; NUP205	53	50
Metabolism of carbohydrates	Reactome	0.000406564	0.0337817	BPGM; TALDO1; SLC2A14; GAPDH; UST; GYG1; PGD; PRPS1; NUP43; TKT; RPIA; PYGL; PKM; ST3GAL2; ST3GAL4; HK2; HK3; NUP160; HK1; PGM1; ENO2; HPSE; B4GALT5; PFKFB3; SLC2A3; SLC2A1; NUP155; NUP205	288	257
Pentose phosphate pathway (hexose monophosphate shunt)	Reactome	0.000528634	0.037167	TKT; RPIA; PGD; TALDO1	9	8
Vitamin C (ascorbate) metabolism	Reactome	0.000528634	0.037167	CYB5R3; GSTO1; SLC2A3; SLC2A1	8	8
Cellular Senescence	Reactome	0.000588555	0.0384243	TXN; HIST1H3C; LMNB1; CDKN2D; CABIN1; CEBPB; ATM; TNRC6C; ETS2; MAPK3; ETS1; PHC1; MAP2K6; PHC3; SCMH1; HIST1H3F; MDM4; TFDP1	192	139
HIV Infection	Reactome	0.000655402	0.0399358	XPO1; AP2S1; CD28; TAF3; NCBP1; TBP; NUP160; FYN; NUP43; NEDD4L; CHMP2A; AP2A1; NMT2; NUP155; POLR2B; HCK; RNGTT; FURIN; NUP205; TAF2	196	164
Osteoclast differentiation - Homo sapiens (human)	KEGG	0.000704187	0.0400064	TGFBR2; PPP3CC; SOCS3; NCF4; TYROBP; OSCAR; JUNB; FYN; CREB1; MAPK3; AKT3; MAP2K6; IFNGR2; LILRA6; LILRA5; CYBA	132	118
Infectious disease	Reactome	0.000780911	0.0400064	NCBP1; MAP2K2; CHMP2A; MAP2K6; RNGTT; SH3GL1; FURIN; XPO1; AP2S1; FYN; NUP43; CDH1; CD28; NUP160; AP2A1; NMT2; POLR2B; HCK; TAF3; TAF2; TBP; NEDD4L; NUP155; NUP205	254	216
Glycolysis	Reactome	0.000787872	0.0400064	HK2; HK3; PFKFB3; HK1; GAPDH; ENO2; PKM	33	29
Oncogene Induced Senescence	Reactome	0.000979657	0.0457342	CDKN2D; ETS2; MAPK3; ETS1; TNRC6C; MDM4; TFDP1	32	30
Disease	Reactome	0.00103422	0.0457342	HDAC4; SMAD3; MAP2K2; BAD; AKT3; ARRB2; MAP2K6; PSENEN; CPSF6; RNGTT; SH3GL1; FURIN; XPO1; AP2S1; FYN; NUP43; MAPK3; CAPN1; CDH1; MYC; JAG1; TGFBR2; CD28; CDC25B; NUP160; CREB1; LMNB1; AP2A1; NMT2; POLR2B; HCK; NCBP1; AGTRAP; TAF3; TAF2; MPRIP; TBP; NEDD4L; CHMP2A; NUP155; NUP205	514	452
TP53 Regulates Metabolic Genes	Reactome	0.00105079	0.0457342	RPTOR; TXN; GSR; COX5B; PRDX5; COX18; AKT3; TNRC6C; COX6B1; LAMTOR5; GLS; LAMTOR1	86	78
Glucose metabolism	Reactome	0.00110122	0.0457506	BPGM; HK2; HK3; PFKFB3; HK1; GAPDH; PGM1; ENO2; GYG1; PYGL; PKM	77	68
